# Supplementary material for: Genome-wide identification and expression analysis of WRKY gene family members in red clover (Trifolium pratense L.)
Source: Front Plant Sci. 2023 Dec 7;14:1289507. doi: 10.3389/fpls.2023.1289507 (PMC10733489; doi:10.3389/fpls.2023.1289507)
Supplement: Supplementary file 3 [file Table_1.xlsx]

## Sheet: Sheet1
Table S1. Primers of sequences
Gene	Forward primer (5`- 3`)	Reverse primer (5`- 3`)
actin	TTGTTTTGGACTCTGGTGATGGTGT	TTTCCCGCTCAGCTGAGGTGGTGAA
TpWRKY3	ATTATTGATGCAGTTGCGACTC	GAATTGCTGAACCCCAAGTAAG
TpWRKY7	CAACAAATCTTCACCGTTCTGT	AAAGAATTAGCAGCAGAGGAGT
TpWRKY10	CACTATCACTTCATTCAGCAGC	CGGAACATCATTTCAGCTTGAT
TpWRKY13	CAGCAACATACCTCAGGGACA	CATTCCCGGTGAAACTCGGA
TpWRKY17	CAAGACCACCTTATCCCCGA	TTGTTGCTGCTGCATGGCTA
TpWRKY26	CCATTAACAACTTCGTTACCGG	TATAGCCATCTTCATGTGGTCC
TpWRKY29	CCGCCGCCGATGTTGTCATT	CGTCGTGGTCGTGGTTGTGTT
TpWRKY36	GCATCTAGTGAAGCCATCAATG	GTTTTTGACAGCTTTTTGACCG
TpWRKY38	ATTGCACTTCCTACTTTTGGTG	ATATCCGACACGATACTGACAC
TpWRKY41	AGCGAGGTGGATCATCTGGA	GGTGCATTCGGGTGATGGTA
TpWRKY46	GCATCAAACAAAGACTCCGAAT	CTTCTCCCAACATCGAAACTTC
TpWRKY56	AGGAGAAGGAGGAGGAGTTAAT	CCATTGGTTTCTTGCATGATTG
