# Supplementary material for: Genome-wide identification and expression analysis of WRKY gene family members in red clover (Trifolium pratense L.)
Source: Front Plant Sci. 2023 Dec 7;14:1289507. doi: 10.3389/fpls.2023.1289507 (PMC10733489; doi:10.3389/fpls.2023.1289507)
Supplement: Supplementary file 4 [file Table_2.xlsx]

## Sheet: Sheet1
Table S2. Characteristic features of WRKY gene family identified in Trifolium pratense
Gene name	geneID	Chr	Start position	End position	Protein length(aa)	Molecular weight (Mw/Da)	pI	Subcellular Localization	Transmembrane domain
TpWRKY1	Tp57577_TGAC_v2_gene4889	LG1	6714334	6716903	355	40068.6	7.03	Nuclear	0
TpWRKY2	Tp57577_TGAC_v2_gene18592	LG1	13375833	13382585	706	78579.8	5.97	Nuclear	0
TpWRKY3	Tp57577_TGAC_v2_gene1939	LG1	13827802	13834761	595	65174.9	7.38	Nuclear	0
TpWRKY4	Tp57577_TGAC_v2_gene38906	LG1	17705396	17706553	161	18509.5	6.51	Nuclear	0
TpWRKY5	Tp57577_TGAC_v2_gene38852	LG1	18031049	18033215	286	32320.3	6.92	Nuclear	0
TpWRKY6	Tp57577_TGAC_v2_gene38899	LG1	18039139	18040833	249	28271	7.91	Nuclear	0
TpWRKY7	Tp57577_TGAC_v2_gene14579	LG1	19126194	19128136	327	35785.4	10.12	Nuclear	0
TpWRKY8	Tp57577_TGAC_v2_gene36906	LG1	19785469	19789461	415	46533.7	8.84	Nuclear	0
TpWRKY9	Tp57577_TGAC_v2_gene11974	LG1	22548121	22551428	310	29473.9	10.24	Nuclear	0
TpWRKY10	Tp57577_TGAC_v2_gene35730	LG1	25453188	25456060	359	40487.7	10.31	Nuclear	0
TpWRKY11	Tp57577_TGAC_v2_gene9171	LG2	3376520	3379757	712	77934	7.34	Nuclear	0
TpWRKY12	Tp57577_TGAC_v2_gene26862	LG2	6475077	6477397	250	27931.8	9.98	Nuclear	0
TpWRKY13	Tp57577_TGAC_v2_gene17306	LG2	9207422	9209467	340	38379.6	6.37	Nuclear	0
TpWRKY14	Tp57577_TGAC_v2_gene30687	LG2	10304859	10315309	1315	146859	7.7	Nuclear	0
TpWRKY15	Tp57577_TGAC_v2_gene24437	LG2	18465247	18467414	400	45459.6	9.95	Nuclear	0
TpWRKY16	Tp57577_TGAC_v2_gene24472	LG2	18469486	18477664	309	32345	8.47	Nuclear	0
TpWRKY17	Tp57577_TGAC_v2_gene12529	LG2	24697406	24700191	362	39816.2	8.09	Nuclear	0
TpWRKY18	Tp57577_TGAC_v2_gene37053	LG2	26600583	26603637	496	54351	5.19	Nuclear	0
TpWRKY19	Tp57577_TGAC_v2_gene5418	LG2	27836187	27837909	297	31949.3	10.68	Nuclear	0
TpWRKY20	Tp57577_TGAC_v2_gene34027	LG2	28683181	28685665	388	43194.8	7.64	Nuclear	0
TpWRKY21	Tp57577_TGAC_v2_gene23434	LG3	1055748	1059986	549	61211.9	7.18	Nuclear	0
TpWRKY22	Tp57577_TGAC_v2_gene12903	LG3	2599932	2600996	156	18316.9	10.23	Nuclear	0
TpWRKY23	Tp57577_TGAC_v2_gene12840	LG3	3227468	3229517	294	33246.6	6.67	Nuclear	0
TpWRKY24	Tp57577_TGAC_v2_gene2162	LG3	3547455	3549842	243	27673.2	9.72	Nuclear	0
TpWRKY25	Tp57577_TGAC_v2_gene2231	LG3	3632245	3639099	205	23860	7.46	Nucleus	0
TpWRKY26	Tp57577_TGAC_v2_gene3440	LG3	4441709	4443453	357	40788	5.76	Nuclear	0
TpWRKY27	Tp57577_TGAC_v2_gene6805	LG3	7731768	7741726	364	39087.6	9.84	Nuclear	0
TpWRKY28	Tp57577_TGAC_v2_gene1686	LG3	12858070	12860185	178	20070.6	8.45	Nuclear	0
TpWRKY29	Tp57577_TGAC_v2_gene23723	LG3	18691868	18694942	228	25675.7	6.12	Nuclear	0
TpWRKY30	Tp57577_TGAC_v2_gene16693	LG3	28231417	28233828	230	24586.9	8.03	Nuclear	0
TpWRKY31	Tp57577_TGAC_v2_gene16686	LG3	28238663	28244328	722	76117.3	6.51	Nuclear	0
TpWRKY32	Tp57577_TGAC_v2_gene12535	LG4	2188407	2191175	316	36574.2	7.3	Nuclear	0
TpWRKY33	Tp57577_TGAC_v2_gene27043	LG4	10840417	10844755	340	38115.8	6.19	Nuclear	0
TpWRKY34	Tp57577_TGAC_v2_gene25410	LG4	15637203	15641750	421	26733.6	6.16	Nuclear	0
TpWRKY35	Tp57577_TGAC_v2_gene4638	LG4	16605670	16609238	571	62462.1	5.51	Nuclear	0
TpWRKY36	Tp57577_TGAC_v2_gene38679	LG4	24395873	24397821	318	35617.5	6.63	Nuclear	0
TpWRKY37	Tp57577_TGAC_v2_gene5269	LG4	26371533	26375222	468	53707	6.04	Nuclear	0
TpWRKY38	Tp57577_TGAC_v2_gene28288	LG5	2757905	2759772	298	33179.9	6.35	Nuclear	0
TpWRKY39	Tp57577_TGAC_v2_gene28729	LG5	9291421	9294653	310	35816	5.38	Nuclear	0
TpWRKY40	Tp57577_TGAC_v2_gene4772	LG6	556343	558395	346	39603.4	6.02	Nuclear	0
TpWRKY41	Tp57577_TGAC_v2_gene4100	LG6	5611741	5613657	288	32458.9	6.25	Nuclear	0
TpWRKY42	Tp57577_TGAC_v2_gene4103	LG6	5675444	5678067	279	31685.1	4.59	Nuclear	0
TpWRKY43	Tp57577_TGAC_v2_gene1100	LG6	12322267	12325515	437	47861.2	9.74	Nuclear	0
TpWRKY44	Tp57577_TGAC_v2_gene18662	LG6	16315412	16319040	555	62671.8	6.8	Nuclear	0
TpWRKY45	Tp57577_TGAC_v2_gene33473	LG6	19784632	19790425	520	57080.2	7	Nuclear	0
TpWRKY46	Tp57577_TGAC_v2_gene4470	LG7	3837845	3839810	218	23848.4	4.65	Nuclear	0
TpWRKY47	Tp57577_TGAC_v2_gene3581	LG7	7438452	7439810	165	19246.1	4.56	Nuclear	0
TpWRKY48	Tp57577_TGAC_v2_gene12332	LG7	10203851	10207127	161	18319.1	9.84	Mitochondrial/Nuclear	0
TpWRKY49	Tp57577_TGAC_v2_gene33711	LG7	15730878	15735838	592	65712.1	6.76	Nuclear	0
TpWRKY50	Tp57577_TGAC_v2_gene1845	LG7	17377957	17380559	294	33045	7.58	Nuclear	0
TpWRKY51	Tp57577_TGAC_v2_gene13044	LG7	17807244	17808424	189	22122.6	4.88	Nuclear	0
TpWRKY52	Tp57577_TGAC_v2_gene13055	LG7	18214890	18218220	581	60835.1	7.93	Nuclear	0
TpWRKY53	Tp57577_TGAC_v2_gene13051	LG7	18241401	18242666	273	31105.8	9.66	Nuclear	0
TpWRKY54	Tp57577_TGAC_v2_gene13150	LG7	18265997	18277010	515	57503.1	6.02	Nuclear	0
TpWRKY55	Tp57577_TGAC_v2_gene13065	LG7	18280407	18282976	544	60881.7	5.46	Nuclear	0
TpWRKY56	Tp57577_TGAC_v2_gene19160	LG7	21748476	21750866	322	35836.1	8.97	Nuclear	0
TpWRKY57	Tp57577_TGAC_v2_gene19981	LG7	27436712	27440369	146	16391.6	9.51	Nuclear	0
TpWRKY58	Tp57577_TGAC_v2_gene4233	LG7	28022187	28026402	555	60716.7	5.46	Nuclear	0
TpWRKY59	Tp57577_TGAC_v2_gene23810	LG7	28717364	28720172	527	59546.8	4.92	Nuclear	0
