# Supplementary material for: Genome-wide identification and expression analysis of WRKY gene family members in red clover (Trifolium pratense L.)
Source: Front Plant Sci. 2023 Dec 7;14:1289507. doi: 10.3389/fpls.2023.1289507 (PMC10733489; doi:10.3389/fpls.2023.1289507)
Supplement: Supplementary file 6 [file Table_4.xlsx]

## Sheet: Sheet1
Table S4. Motifs and the number of introns of each TpWRKY gene
Gene name	Motif	No. of Intron	Group
TpWRKY1	4-1-2-3	2	IIc
TpWRKY2	7-1-2-3-4-1-2-3	4	I
TpWRKY3	7-1-2-3-4-1-2-3	5	I
TpWRKY4	4-1-2	2	IIc
TpWRKY5	9-1-2-3-6	3	IIa
TpWRKY6	9-1-2-3-6	3	IIa
TpWRKY7	1-2-3	2	IId
TpWRKY8	1-2-3-1-2-3	6	I
TpWRKY9	1-2-3	4	IId
TpWRKY10	1-2-3	3	IId
TpWRKY11	5-10-1-2-3	2	IIe
TpWRKY12	1-2-3	2	IId
TpWRKY13	1-2	2	III
TpWRKY14	7-1-2-3-4-1-2-3	6	I
TpWRKY15	5-8-10-1-2-3	3	IIe
TpWRKY16	4-1-2	4	IIc
TpWRKY17	9-4-2-3-6	4	IIb
TpWRKY18	9-4-1-2-3-6	5	IIb
TpWRKY19	1-2	3	IId
TpWRKY20	1-2-3-4-1-2-3	3	I
TpWRKY21	1-2	7	IIe
TpWRKY22	4-1-2-3	1	IIc
TpWRKY23	1-2-3	1	IIe
TpWRKY24	2	2	IIc
TpWRKY25	4-1-2-3	3	IIc
TpWRKY26	1-2	2	III
TpWRKY27	1-2-3	5	IIe
TpWRKY28	1-2	1	IIc
TpWRKY29	4-1-2-3	2	IIc
TpWRKY30	4-1-2-3	3	I
TpWRKY31	7-1-2-3-4-1-2-3	5	I
TpWRKY32	4-1-2-3	2	IIc
TpWRKY33	1-2	2	III
TpWRKY34	4-1	3	IIc
TpWRKY35	9-4-1-2-3-6	4	IIb
TpWRKY36	4-1-2-3	2	IIc
TpWRKY37	7-1-2-3-4-1-2-3	4	I
TpWRKY38	1-2-3	2	IIe
TpWRKY39	1-2	2	III
TpWRKY40	1-2	2	III
TpWRKY41	4-1-2-3	2	IIc
TpWRKY42	1-2-3	2	IIe
TpWRKY43	5-8-8-10-1-2-3	2	IIe
TpWRKY44	7-1-2-3-4-1-2-3	4	I
TpWRKY45	7-1-2-3-4-1-2-3	3	I
TpWRKY46	1-2-3	2	IIe
TpWRKY47	4-1-2	2	IIc
TpWRKY48	1-2	2	IId
TpWRKY49	7-1-2-3-4-1-2-3	5	I
TpWRKY50	9-1-2-3-6	3	IIa
TpWRKY51	1-2	1	III
TpWRKY52	9-4-1-2-3-6	5	IIb
TpWRKY53	10-1-2-3	2	IIe
TpWRKY54	5-5-8-10-1-2-3	4	IIe
TpWRKY55	5-5-8-10-2-3	2	IIe
TpWRKY56	9-1-2-3-6	3	IIa
TpWRKY57	1-2	2	IIe
TpWRKY58	9-4-1-2-3-6	4	IIb
TpWRKY59	9-4-1-2-3-6	5	IIb
