# Supplementary material for: Genome-wide identification and expression analysis of WRKY gene family members in red clover (Trifolium pratense L.)
Source: Front Plant Sci. 2023 Dec 7;14:1289507. doi: 10.3389/fpls.2023.1289507 (PMC10733489; doi:10.3389/fpls.2023.1289507)
Supplement: Supplementary file 7 [file Table_5.xlsx]

## Sheet: Sheet1
Table S5. cis-elements of TpWRKY gene promoters
gene	starting position	end position	cis-element name	function
TpWRKY1	123	128	CGTCA-motif	cis-acting regulatory element involved in the MeJA-responsiveness
TpWRKY1	123	128	TGACG-motif	cis-acting regulatory element involved in the MeJA-responsiveness
TpWRKY1	1570	1579	circadian	cis-acting regulatory element involved in circadian control
TpWRKY1	83	89	ARE	cis-acting regulatory element essential for the anaerobic induction
TpWRKY1	472	478	ARE	cis-acting regulatory element essential for the anaerobic induction
TpWRKY1	544	550	ARE	cis-acting regulatory element essential for the anaerobic induction
TpWRKY1	729	735	ARE	cis-acting regulatory element essential for the anaerobic induction
TpWRKY1	1419	1425	ARE	cis-acting regulatory element essential for the anaerobic induction
TpWRKY1	870	876	LTR	cis-acting element involved in low-temperature responsiveness
TpWRKY1	315	323	WUN-motif	wound-responsive element
TpWRKY1	323	332	WUN-motif	wound-responsive element
TpWRKY1	1190	1196	Box 4	part of a conserved DNA module involved in light responsiveness
TpWRKY1	1242	1248	Box 4	part of a conserved DNA module involved in light responsiveness
TpWRKY1	1362	1368	Box 4	part of a conserved DNA module involved in light responsiveness
TpWRKY1	1374	1380	Box 4	part of a conserved DNA module involved in light responsiveness
TpWRKY1	1428	1434	Box 4	part of a conserved DNA module involved in light responsiveness
TpWRKY1	1618	1624	Box 4	part of a conserved DNA module involved in light responsiveness
TpWRKY1	1939	1945	Box 4	part of a conserved DNA module involved in light responsiveness
TpWRKY1	1957	1963	Box 4	part of a conserved DNA module involved in light responsiveness
TpWRKY1	995	1001	GT1-motif	light responsive element
TpWRKY1	1043	1049	GT1-motif	light responsive element
TpWRKY1	388	394	TCT-motif	part of a light responsive element
TpWRKY1	905	911	TCT-motif	part of a light responsive element
TpWRKY2	357	366	TCA-element	cis-acting element involved in salicylic acid responsiveness
TpWRKY2	1216	1225	TCA-element	cis-acting element involved in salicylic acid responsiveness
TpWRKY2	39	48	circadian	cis-acting regulatory element involved in circadian control
TpWRKY2	1169	1178	circadian	cis-acting regulatory element involved in circadian control
TpWRKY2	1920	1926	ARE	cis-acting regulatory element essential for the anaerobic induction
TpWRKY2	807	813	LTR	cis-acting element involved in low-temperature responsiveness
TpWRKY2	48	57	WUN-motif	wound-responsive element
TpWRKY2	1143	1152	WUN-motif	wound-responsive element
TpWRKY2	29	35	Box 4	part of a conserved DNA module involved in light responsiveness
TpWRKY2	293	299	Box 4	part of a conserved DNA module involved in light responsiveness
TpWRKY2	1099	1105	Box 4	part of a conserved DNA module involved in light responsiveness
TpWRKY2	1125	1131	Box 4	part of a conserved DNA module involved in light responsiveness
TpWRKY2	1347	1353	Box 4	part of a conserved DNA module involved in light responsiveness
TpWRKY2	1468	1474	Box 4	part of a conserved DNA module involved in light responsiveness
TpWRKY2	1495	1501	Box 4	part of a conserved DNA module involved in light responsiveness
TpWRKY2	1567	1573	Box 4	part of a conserved DNA module involved in light responsiveness
TpWRKY2	1578	1584	Box 4	part of a conserved DNA module involved in light responsiveness
TpWRKY2	1666	1672	Box 4	part of a conserved DNA module involved in light responsiveness
TpWRKY2	1769	1775	Box 4	part of a conserved DNA module involved in light responsiveness
TpWRKY2	1309	1315	TCT-motif	part of a light responsive element
TpWRKY2	1793	1799	TCT-motif	part of a light responsive element
TpWRKY3	620	625	ABRE	cis-acting element involved in the abscisic acid responsiveness
TpWRKY3	671	676	ABRE	cis-acting element involved in the abscisic acid responsiveness
TpWRKY3	618	623	CGTCA-motif	cis-acting regulatory element involved in the MeJA-responsiveness
TpWRKY3	673	678	CGTCA-motif	cis-acting regulatory element involved in the MeJA-responsiveness
TpWRKY3	850	855	CGTCA-motif	cis-acting regulatory element involved in the MeJA-responsiveness
TpWRKY3	1447	1452	CGTCA-motif	cis-acting regulatory element involved in the MeJA-responsiveness
TpWRKY3	275	284	TCA-element	cis-acting element involved in salicylic acid responsiveness
TpWRKY3	969	978	TCA-element	cis-acting element involved in salicylic acid responsiveness
TpWRKY3	1028	1037	TCA-element	cis-acting element involved in salicylic acid responsiveness
TpWRKY3	1074	1083	TCA-element	cis-acting element involved in salicylic acid responsiveness
TpWRKY3	618	623	TGACG-motif	cis-acting regulatory element involved in the MeJA-responsiveness
TpWRKY3	673	678	TGACG-motif	cis-acting regulatory element involved in the MeJA-responsiveness
TpWRKY3	850	855	TGACG-motif	cis-acting regulatory element involved in the MeJA-responsiveness
TpWRKY3	1447	1452	TGACG-motif	cis-acting regulatory element involved in the MeJA-responsiveness
TpWRKY3	1752	1759	GCN4_motif	cis-regulatory element involved in endosperm expression
TpWRKY3	1800	1807	GCN4_motif	cis-regulatory element involved in endosperm expression
TpWRKY3	1716	1724.5	HD-Zip 1	element involved in differentiation of the palisade mesophyll cells
TpWRKY3	616	625	O2-site	cis-acting regulatory element involved in zein metabolism regulation
TpWRKY3	670	679	O2-site	cis-acting regulatory element involved in zein metabolism regulation
TpWRKY3	1321	1329	WUN-motif	wound-responsive element
TpWRKY3	1428	1437	WUN-motif	wound-responsive element
TpWRKY3	835	841	Box 4	part of a conserved DNA module involved in light responsiveness
TpWRKY3	854	860	Box 4	part of a conserved DNA module involved in light responsiveness
TpWRKY3	1558	1564	Box 4	part of a conserved DNA module involved in light responsiveness
TpWRKY3	1867	1875	GA-motif	part of a light responsive element
TpWRKY3	619	625	G-box	cis-acting regulatory element involved in light responsiveness
TpWRKY3	671	677	G-box	cis-acting regulatory element involved in light responsiveness
TpWRKY3	125	131	TCT-motif	part of a light responsive element
TpWRKY4	49	54	ABRE	cis-acting element involved in the abscisic acid responsiveness
TpWRKY4	1945	1950	ABRE	cis-acting element involved in the abscisic acid responsiveness
TpWRKY4	1377	1382	CGTCA-motif	cis-acting regulatory element involved in the MeJA-responsiveness
TpWRKY4	1516	1525	TCA-element	cis-acting element involved in salicylic acid responsiveness
TpWRKY4	1377	1382	TGACG-motif	cis-acting regulatory element involved in the MeJA-responsiveness
TpWRKY4	1454	1460	TGA-element	auxin-responsive element
TpWRKY4	1118	1124	CAT-box	cis-acting regulatory element related to meristem expression
TpWRKY4	1470	1479	O2-site	cis-acting regulatory element involved in zein metabolism regulation
TpWRKY4	1583	1591	O2-site	cis-acting regulatory element involved in zein metabolism regulation
TpWRKY4	1542	1548	ARE	cis-acting regulatory element essential for the anaerobic induction
TpWRKY4	428	434	MBS	MYB binding site involved in drought-inducibility
TpWRKY4	550	556	MBS	MYB binding site involved in drought-inducibility
TpWRKY4	1054	1060	Box 4	part of a conserved DNA module involved in light responsiveness
TpWRKY4	1625	1631	Box 4	part of a conserved DNA module involved in light responsiveness
TpWRKY4	1731	1737	Box 4	part of a conserved DNA module involved in light responsiveness
TpWRKY4	1764	1770	Box 4	part of a conserved DNA module involved in light responsiveness
TpWRKY4	1954	1962	GA-motif	part of a light responsive element
TpWRKY4	49	55	G-box	cis-acting regulatory element involved in light responsiveness
TpWRKY4	1944	1950	G-box	cis-acting regulatory element involved in light responsiveness
TpWRKY4	1464	1470	GT1-motif	light responsive element
TpWRKY4	52	58	TCT-motif	part of a light responsive element
TpWRKY4	1261	1267	TCT-motif	part of a light responsive element
TpWRKY5	997	1002	ABRE	cis-acting element involved in the abscisic acid responsiveness
TpWRKY5	58	63	CGTCA-motif	cis-acting regulatory element involved in the MeJA-responsiveness
TpWRKY5	394	399	CGTCA-motif	cis-acting regulatory element involved in the MeJA-responsiveness
TpWRKY5	485	490	CGTCA-motif	cis-acting regulatory element involved in the MeJA-responsiveness
TpWRKY5	529	534	CGTCA-motif	cis-acting regulatory element involved in the MeJA-responsiveness
TpWRKY5	1226	1231	CGTCA-motif	cis-acting regulatory element involved in the MeJA-responsiveness
TpWRKY5	1983	1988	CGTCA-motif	cis-acting regulatory element involved in the MeJA-responsiveness
TpWRKY5	1234	1241	P-box	gibberellin-responsive element
TpWRKY5	268	277	TCA-element	cis-acting element involved in salicylic acid responsiveness
TpWRKY5	1426	1435	TCA-element	cis-acting element involved in salicylic acid responsiveness
TpWRKY5	58	63	TGACG-motif	cis-acting regulatory element involved in the MeJA-responsiveness
TpWRKY5	394	399	TGACG-motif	cis-acting regulatory element involved in the MeJA-responsiveness
TpWRKY5	485	490	TGACG-motif	cis-acting regulatory element involved in the MeJA-responsiveness
TpWRKY5	529	534	TGACG-motif	cis-acting regulatory element involved in the MeJA-responsiveness
TpWRKY5	1226	1231	TGACG-motif	cis-acting regulatory element involved in the MeJA-responsiveness
TpWRKY5	1983	1988	TGACG-motif	cis-acting regulatory element involved in the MeJA-responsiveness
TpWRKY5	1429	1440	SARE	cis-acting element involved in salicylic acid responsiveness
TpWRKY5	1586	1592	LTR	cis-acting element involved in low-temperature responsiveness
TpWRKY5	1672	1678	LTR	cis-acting element involved in low-temperature responsiveness
TpWRKY5	306	315	TC-rich repeats	cis-acting element involved in defense and stress responsiveness
TpWRKY5	950	956	Box 4	part of a conserved DNA module involved in light responsiveness
TpWRKY5	1809	1815	Box 4	part of a conserved DNA module involved in light responsiveness
TpWRKY5	997	1003	G-box	cis-acting regulatory element involved in light responsiveness
TpWRKY5	209	215	GT1-motif	light responsive element
TpWRKY5	561	567	GT1-motif	light responsive element
TpWRKY5	826	832	GT1-motif	light responsive element
TpWRKY5	1852	1859	GT1-motif	light responsive element
TpWRKY5	1853	1859	GT1-motif	light responsive element
TpWRKY5	1906	1912	TCT-motif	part of a light responsive element
TpWRKY6	813	822	ABRE	cis-acting element involved in the abscisic acid responsiveness
TpWRKY6	815	820	ABRE	cis-acting element involved in the abscisic acid responsiveness
TpWRKY6	1046	1051	ABRE	cis-acting element involved in the abscisic acid responsiveness
TpWRKY6	1286	1295	ABRE	cis-acting element involved in the abscisic acid responsiveness
TpWRKY6	1498	1504	ABRE	cis-acting element involved in the abscisic acid responsiveness
TpWRKY6	1499	1504	ABRE	cis-acting element involved in the abscisic acid responsiveness
TpWRKY6	1530	1536	ABRE	cis-acting element involved in the abscisic acid responsiveness
TpWRKY6	1531	1536	ABRE	cis-acting element involved in the abscisic acid responsiveness
TpWRKY6	1927	1933	ABRE	cis-acting element involved in the abscisic acid responsiveness
TpWRKY6	1928	1933	ABRE	cis-acting element involved in the abscisic acid responsiveness
TpWRKY6	73	78	CGTCA-motif	cis-acting regulatory element involved in the MeJA-responsiveness
TpWRKY6	1185	1190	CGTCA-motif	cis-acting regulatory element involved in the MeJA-responsiveness
TpWRKY6	73	78	TGACG-motif	cis-acting regulatory element involved in the MeJA-responsiveness
TpWRKY6	1185	1190	TGACG-motif	cis-acting regulatory element involved in the MeJA-responsiveness
TpWRKY6	225	231	A-box	cis-acting regulatory element
TpWRKY6	1681	1687	CAT-box	cis-acting regulatory element related to meristem expression
TpWRKY6	1376	1383	GCN4_motif	cis-regulatory element involved in endosperm expression
TpWRKY6	540	548	O2-site	cis-acting regulatory element involved in zein metabolism regulation
TpWRKY6	1424	1430	ARE	cis-acting regulatory element essential for the anaerobic induction
TpWRKY6	310	316	LTR	cis-acting element involved in low-temperature responsiveness
TpWRKY6	426	432	LTR	cis-acting element involved in low-temperature responsiveness
TpWRKY6	621	630	TC-rich repeats	cis-acting element involved in defense and stress responsiveness
TpWRKY6	636	645	TC-rich repeats	cis-acting element involved in defense and stress responsiveness
TpWRKY6	1074	1083	TC-rich repeats	cis-acting element involved in defense and stress responsiveness
TpWRKY6	500	509	WUN-motif	wound-responsive element
TpWRKY6	1673	1681	WUN-motif	wound-responsive element
TpWRKY6	764	770	Box 4	part of a conserved DNA module involved in light responsiveness
TpWRKY6	1429	1435	Box 4	part of a conserved DNA module involved in light responsiveness
TpWRKY6	1433	1439	Box 4	part of a conserved DNA module involved in light responsiveness
TpWRKY6	815	821	G-box	cis-acting regulatory element involved in light responsiveness
TpWRKY6	1495	1504	G-box	cis-acting regulatory element involved in light responsiveness
TpWRKY6	1498	1504	G-box	cis-acting regulatory element involved in light responsiveness
TpWRKY6	1527	1536	G-box	cis-acting regulatory element involved in light responsiveness
TpWRKY6	1530	1536	G-box	cis-acting regulatory element involved in light responsiveness
TpWRKY6	1927	1933	G-box	cis-acting regulatory element involved in light responsiveness
TpWRKY7	188	193	CGTCA-motif	cis-acting regulatory element involved in the MeJA-responsiveness
TpWRKY7	505	510	CGTCA-motif	cis-acting regulatory element involved in the MeJA-responsiveness
TpWRKY7	708	713	CGTCA-motif	cis-acting regulatory element involved in the MeJA-responsiveness
TpWRKY7	1854	1859	CGTCA-motif	cis-acting regulatory element involved in the MeJA-responsiveness
TpWRKY7	163	172	TCA-element	cis-acting element involved in salicylic acid responsiveness
TpWRKY7	630	639	TCA-element	cis-acting element involved in salicylic acid responsiveness
TpWRKY7	188	193	TGACG-motif	cis-acting regulatory element involved in the MeJA-responsiveness
TpWRKY7	505	510	TGACG-motif	cis-acting regulatory element involved in the MeJA-responsiveness
TpWRKY7	708	713	TGACG-motif	cis-acting regulatory element involved in the MeJA-responsiveness
TpWRKY7	1854	1859	TGACG-motif	cis-acting regulatory element involved in the MeJA-responsiveness
TpWRKY7	1930	1936	TGA-element	auxin-responsive element
TpWRKY7	941	949	O2-site	cis-acting regulatory element involved in zein metabolism regulation
TpWRKY7	233	239	LTR	cis-acting element involved in low-temperature responsiveness
TpWRKY7	997	1003	LTR	cis-acting element involved in low-temperature responsiveness
TpWRKY7	1077	1083	LTR	cis-acting element involved in low-temperature responsiveness
TpWRKY7	1953	1959	MBS	MYB binding site involved in drought-inducibility
TpWRKY7	1977	1986	TC-rich repeats	cis-acting element involved in defense and stress responsiveness
TpWRKY7	1270	1279	WUN-motif	wound-responsive element
TpWRKY7	1480	1488	WUN-motif	wound-responsive element
TpWRKY7	1638	1647	WUN-motif	wound-responsive element
TpWRKY7	1639	1647	WUN-motif	wound-responsive element
TpWRKY7	1314	1320	Box 4	part of a conserved DNA module involved in light responsiveness
TpWRKY7	1410	1416	Box 4	part of a conserved DNA module involved in light responsiveness
TpWRKY7	1712	1720	GA-motif	part of a light responsive element
TpWRKY7	442	449	GATA-motif	part of a light responsive element
TpWRKY7	1958	1964	TCT-motif	part of a light responsive element
TpWRKY8	114	119	ABRE	cis-acting element involved in the abscisic acid responsiveness
TpWRKY8	485	490	ABRE	cis-acting element involved in the abscisic acid responsiveness
TpWRKY8	1057	1064	ABRE	cis-acting element involved in the abscisic acid responsiveness
TpWRKY8	998	1005	P-box	gibberellin-responsive element
TpWRKY8	207	214	TATC-box	cis-acting element involved in gibberellin-responsiveness
TpWRKY8	1814	1820	A-box	cis-acting regulatory element
TpWRKY8	274	280	CAT-box	cis-acting regulatory element related to meristem expression
TpWRKY8	676	682	ARE	cis-acting regulatory element essential for the anaerobic induction
TpWRKY8	822	828	ARE	cis-acting regulatory element essential for the anaerobic induction
TpWRKY8	861	870	TC-rich repeats	cis-acting element involved in defense and stress responsiveness
TpWRKY8	741	749	AE-box	part of a module for light response
TpWRKY8	1627	1633	Box 4	part of a conserved DNA module involved in light responsiveness
TpWRKY8	1748	1754	Box 4	part of a conserved DNA module involved in light responsiveness
TpWRKY8	113	119	G-box	cis-acting regulatory element involved in light responsiveness
TpWRKY8	562	568	GT1-motif	light responsive element
TpWRKY8	1172	1178	GT1-motif	light responsive element
TpWRKY8	1346	1353	GT1-motif	light responsive element
TpWRKY8	1347	1353	GT1-motif	light responsive element
TpWRKY8	1458	1464	GT1-motif	light responsive element
TpWRKY8	865	871	TCT-motif	part of a light responsive element
TpWRKY9	284	289	ABRE	cis-acting element involved in the abscisic acid responsiveness
TpWRKY9	1725	1731	A-box	cis-acting regulatory element
TpWRKY9	47	56	circadian	cis-acting regulatory element involved in circadian control
TpWRKY9	1152	1161	circadian	cis-acting regulatory element involved in circadian control
TpWRKY9	355	361	ARE	cis-acting regulatory element essential for the anaerobic induction
TpWRKY9	644	650	ARE	cis-acting regulatory element essential for the anaerobic induction
TpWRKY9	686	692	ARE	cis-acting regulatory element essential for the anaerobic induction
TpWRKY9	1910	1916	ARE	cis-acting regulatory element essential for the anaerobic induction
TpWRKY9	79	85	LTR	cis-acting element involved in low-temperature responsiveness
TpWRKY9	188	194	LTR	cis-acting element involved in low-temperature responsiveness
TpWRKY9	1266	1272	MBS	MYB binding site involved in drought-inducibility
TpWRKY9	9	18	TC-rich repeats	cis-acting element involved in defense and stress responsiveness
TpWRKY9	1887	1895	WUN-motif	wound-responsive element
TpWRKY9	21	29	AE-box	part of a module for light response
TpWRKY9	419	425	Box 4	part of a conserved DNA module involved in light responsiveness
TpWRKY9	464	470	Box 4	part of a conserved DNA module involved in light responsiveness
TpWRKY9	479	485	Box 4	part of a conserved DNA module involved in light responsiveness
TpWRKY9	741	747	Box 4	part of a conserved DNA module involved in light responsiveness
TpWRKY9	894	900	Box 4	part of a conserved DNA module involved in light responsiveness
TpWRKY9	1541	1547	Box 4	part of a conserved DNA module involved in light responsiveness
TpWRKY9	304	310	G-box	cis-acting regulatory element involved in light responsiveness
TpWRKY9	1934	1940	TCT-motif	part of a light responsive element
TpWRKY10	428	437	ABRE	cis-acting element involved in the abscisic acid responsiveness
TpWRKY10	1591	1596	ABRE	cis-acting element involved in the abscisic acid responsiveness
TpWRKY10	374	379	CGTCA-motif	cis-acting regulatory element involved in the MeJA-responsiveness
TpWRKY10	831	836	CGTCA-motif	cis-acting regulatory element involved in the MeJA-responsiveness
TpWRKY10	1024	1029	CGTCA-motif	cis-acting regulatory element involved in the MeJA-responsiveness
TpWRKY10	374	379	TGACG-motif	cis-acting regulatory element involved in the MeJA-responsiveness
TpWRKY10	831	836	TGACG-motif	cis-acting regulatory element involved in the MeJA-responsiveness
TpWRKY10	1024	1029	TGACG-motif	cis-acting regulatory element involved in the MeJA-responsiveness
TpWRKY10	758	764	TGA-element	auxin-responsive element
TpWRKY10	1616	1625	WUN-motif	wound-responsive element
TpWRKY10	110	116	Box 4	part of a conserved DNA module involved in light responsiveness
TpWRKY10	188	194	Box 4	part of a conserved DNA module involved in light responsiveness
TpWRKY10	1837	1843	Box 4	part of a conserved DNA module involved in light responsiveness
TpWRKY10	63	70	GATA-motif	part of a light responsive element
TpWRKY10	1589	1597	G-box	cis-acting regulatory element involved in light responsiveness
TpWRKY10	1590	1596	G-box	cis-acting regulatory element involved in light responsiveness
TpWRKY10	685	691	GT1-motif	light responsive element
TpWRKY10	28	34	TCT-motif	part of a light responsive element
TpWRKY10	77	83	TCT-motif	part of a light responsive element
TpWRKY10	1267	1273	TCT-motif	part of a light responsive element
TpWRKY10	1944	1950	TCT-motif	part of a light responsive element
TpWRKY11	1608	1614	A-box	cis-acting regulatory element
TpWRKY11	1474	1480	CAT-box	cis-acting regulatory element related to meristem expression
TpWRKY11	1504	1510	ARE	cis-acting regulatory element essential for the anaerobic induction
TpWRKY11	1945	1951	ARE	cis-acting regulatory element essential for the anaerobic induction
TpWRKY11	537	545	AE-box	part of a module for light response
TpWRKY11	1375	1383	AE-box	part of a module for light response
TpWRKY11	1950	1958	AE-box	part of a module for light response
TpWRKY11	9	15	Box 4	part of a conserved DNA module involved in light responsiveness
TpWRKY11	344	350	Box 4	part of a conserved DNA module involved in light responsiveness
TpWRKY11	457	463	Box 4	part of a conserved DNA module involved in light responsiveness
TpWRKY11	526	532	Box 4	part of a conserved DNA module involved in light responsiveness
TpWRKY11	924	930	Box 4	part of a conserved DNA module involved in light responsiveness
TpWRKY11	992	998	Box 4	part of a conserved DNA module involved in light responsiveness
TpWRKY11	1177	1183	Box 4	part of a conserved DNA module involved in light responsiveness
TpWRKY11	1388	1394	Box 4	part of a conserved DNA module involved in light responsiveness
TpWRKY11	1457	1463	Box 4	part of a conserved DNA module involved in light responsiveness
TpWRKY11	1752	1758	Box 4	part of a conserved DNA module involved in light responsiveness
TpWRKY11	1786	1792	Box 4	part of a conserved DNA module involved in light responsiveness
TpWRKY11	22	28	GT1-motif	light responsive element
TpWRKY12	1159	1164	ABRE	cis-acting element involved in the abscisic acid responsiveness
TpWRKY12	1822	1827	CGTCA-motif	cis-acting regulatory element involved in the MeJA-responsiveness
TpWRKY12	1822	1827	TGACG-motif	cis-acting regulatory element involved in the MeJA-responsiveness
TpWRKY12	219	225	TGA-element	auxin-responsive element
TpWRKY12	672	678	A-box	cis-acting regulatory element
TpWRKY12	1487	1493	A-box	cis-acting regulatory element
TpWRKY12	1712	1718	CAT-box	cis-acting regulatory element related to meristem expression
TpWRKY12	137	144	GCN4_motif	cis-regulatory element involved in endosperm expression
TpWRKY12	1322	1331	O2-site	cis-acting regulatory element involved in zein metabolism regulation
TpWRKY12	468	474	ARE	cis-acting regulatory element essential for the anaerobic induction
TpWRKY12	1400	1406	ARE	cis-acting regulatory element essential for the anaerobic induction
TpWRKY12	161	167	MBS	MYB binding site involved in drought-inducibility
TpWRKY12	818	824	MBS	MYB binding site involved in drought-inducibility
TpWRKY12	1864	1870	MBS	MYB binding site involved in drought-inducibility
TpWRKY12	733	742	TC-rich repeats	cis-acting element involved in defense and stress responsiveness
TpWRKY12	1437	1443	Box 4	part of a conserved DNA module involved in light responsiveness
TpWRKY12	1548	1554	Box 4	part of a conserved DNA module involved in light responsiveness
TpWRKY12	750	758	GA-motif	part of a light responsive element
TpWRKY12	812	819	GATA-motif	part of a light responsive element
TpWRKY12	934	940	G-box	cis-acting regulatory element involved in light responsiveness
TpWRKY12	1158	1164	G-box	cis-acting regulatory element involved in light responsiveness
TpWRKY12	1733	1739	G-box	cis-acting regulatory element involved in light responsiveness
TpWRKY12	88	94	GT1-motif	light responsive element
TpWRKY12	720	726	GT1-motif	light responsive element
TpWRKY12	1428	1434	TCT-motif	part of a light responsive element
TpWRKY12	1681	1687	TCT-motif	part of a light responsive element
TpWRKY13	479	485	ABRE	cis-acting element involved in the abscisic acid responsiveness
TpWRKY13	480	485	ABRE	cis-acting element involved in the abscisic acid responsiveness
TpWRKY13	523	528	ABRE	cis-acting element involved in the abscisic acid responsiveness
TpWRKY13	635	640	ABRE	cis-acting element involved in the abscisic acid responsiveness
TpWRKY13	656	665	ABRE	cis-acting element involved in the abscisic acid responsiveness
TpWRKY13	658	664	ABRE	cis-acting element involved in the abscisic acid responsiveness
TpWRKY13	659	664	ABRE	cis-acting element involved in the abscisic acid responsiveness
TpWRKY13	933	938	ABRE	cis-acting element involved in the abscisic acid responsiveness
TpWRKY13	1127	1132	ABRE	cis-acting element involved in the abscisic acid responsiveness
TpWRKY13	1204	1209	ABRE	cis-acting element involved in the abscisic acid responsiveness
TpWRKY13	1769	1774	ABRE	cis-acting element involved in the abscisic acid responsiveness
TpWRKY13	633	638	CGTCA-motif	cis-acting regulatory element involved in the MeJA-responsiveness
TpWRKY13	1115	1120	CGTCA-motif	cis-acting regulatory element involved in the MeJA-responsiveness
TpWRKY13	1141	1146	CGTCA-motif	cis-acting regulatory element involved in the MeJA-responsiveness
TpWRKY13	379	388	TCA-element	cis-acting element involved in salicylic acid responsiveness
TpWRKY13	1075	1084	TCA-element	cis-acting element involved in salicylic acid responsiveness
TpWRKY13	633	638	TGACG-motif	cis-acting regulatory element involved in the MeJA-responsiveness
TpWRKY13	1115	1120	TGACG-motif	cis-acting regulatory element involved in the MeJA-responsiveness
TpWRKY13	1141	1146	TGACG-motif	cis-acting regulatory element involved in the MeJA-responsiveness
TpWRKY13	1985	1991	CAT-box	cis-acting regulatory element related to meristem expression
TpWRKY13	476	485	O2-site	cis-acting regulatory element involved in zein metabolism regulation
TpWRKY13	1266	1274	O2-site	cis-acting regulatory element involved in zein metabolism regulation
TpWRKY13	429	435	ARE	cis-acting regulatory element essential for the anaerobic induction
TpWRKY13	721	727	ARE	cis-acting regulatory element essential for the anaerobic induction
TpWRKY13	314	320	LTR	cis-acting element involved in low-temperature responsiveness
TpWRKY13	736	742	Box 4	part of a conserved DNA module involved in light responsiveness
TpWRKY13	1308	1314	Box 4	part of a conserved DNA module involved in light responsiveness
TpWRKY13	1645	1651	Box 4	part of a conserved DNA module involved in light responsiveness
TpWRKY13	1655	1661	Box 4	part of a conserved DNA module involved in light responsiveness
TpWRKY13	479	485	G-box	cis-acting regulatory element involved in light responsiveness
TpWRKY13	521	529	G-box	cis-acting regulatory element involved in light responsiveness
TpWRKY13	522	528	G-box	cis-acting regulatory element involved in light responsiveness
TpWRKY13	634	640	G-box	cis-acting regulatory element involved in light responsiveness
TpWRKY13	655	666	G-box	cis-acting regulatory element involved in light responsiveness
TpWRKY13	658	664	G-box	cis-acting regulatory element involved in light responsiveness
TpWRKY13	1126	1132	G-box	cis-acting regulatory element involved in light responsiveness
TpWRKY13	1203	1211	G-box	cis-acting regulatory element involved in light responsiveness
TpWRKY13	1204	1210	G-box	cis-acting regulatory element involved in light responsiveness
TpWRKY13	343	349	TCT-motif	part of a light responsive element
TpWRKY13	1032	1038	TCT-motif	part of a light responsive element
TpWRKY14	993	998	CGTCA-motif	cis-acting regulatory element involved in the MeJA-responsiveness
TpWRKY14	993	998	TGACG-motif	cis-acting regulatory element involved in the MeJA-responsiveness
TpWRKY14	570	576	CAT-box	cis-acting regulatory element related to meristem expression
TpWRKY14	1567	1573	LTR	cis-acting element involved in low-temperature responsiveness
TpWRKY14	355	364	WUN-motif	wound-responsive element
TpWRKY14	356	364	WUN-motif	wound-responsive element
TpWRKY14	860	868	AE-box	part of a module for light response
TpWRKY14	1071	1077	Box 4	part of a conserved DNA module involved in light responsiveness
TpWRKY14	1456	1462	G-box	cis-acting regulatory element involved in light responsiveness
TpWRKY15	516	521	ABRE	cis-acting element involved in the abscisic acid responsiveness
TpWRKY15	1829	1834	CGTCA-motif	cis-acting regulatory element involved in the MeJA-responsiveness
TpWRKY15	998	1005	P-box	gibberellin-responsive element
TpWRKY15	334	343	TCA-element	cis-acting element involved in salicylic acid responsiveness
TpWRKY15	1829	1834	TGACG-motif	cis-acting regulatory element involved in the MeJA-responsiveness
TpWRKY15	1695	1701	TGA-element	auxin-responsive element
TpWRKY15	393	399	ARE	cis-acting regulatory element essential for the anaerobic induction
TpWRKY15	1212	1218	ARE	cis-acting regulatory element essential for the anaerobic induction
TpWRKY15	120	128	AE-box	part of a module for light response
TpWRKY15	1168	1174	Box 4	part of a conserved DNA module involved in light responsiveness
TpWRKY16	719	724	ABRE	cis-acting element involved in the abscisic acid responsiveness
TpWRKY16	1075	1080	ABRE	cis-acting element involved in the abscisic acid responsiveness
TpWRKY16	1929	1934	ABRE	cis-acting element involved in the abscisic acid responsiveness
TpWRKY16	1073	1078	CGTCA-motif	cis-acting regulatory element involved in the MeJA-responsiveness
TpWRKY16	1958	1963	CGTCA-motif	cis-acting regulatory element involved in the MeJA-responsiveness
TpWRKY16	485	492	P-box	gibberellin-responsive element
TpWRKY16	1911	1918	P-box	gibberellin-responsive element
TpWRKY16	1073	1078	TGACG-motif	cis-acting regulatory element involved in the MeJA-responsiveness
TpWRKY16	1958	1963	TGACG-motif	cis-acting regulatory element involved in the MeJA-responsiveness
TpWRKY16	1118	1125	GCN4_motif	cis-regulatory element involved in endosperm expression
TpWRKY16	1416	1424	O2-site	cis-acting regulatory element involved in zein metabolism regulation
TpWRKY16	257	263	ARE	cis-acting regulatory element essential for the anaerobic induction
TpWRKY16	563	569	ARE	cis-acting regulatory element essential for the anaerobic induction
TpWRKY16	1827	1833	MBS	MYB binding site involved in drought-inducibility
TpWRKY16	66	74	AE-box	part of a module for light response
TpWRKY16	719	725	G-box	cis-acting regulatory element involved in light responsiveness
TpWRKY16	1074	1080	G-box	cis-acting regulatory element involved in light responsiveness
TpWRKY16	1174	1180	TCT-motif	part of a light responsive element
TpWRKY16	1219	1225	TCT-motif	part of a light responsive element
TpWRKY17	906	911	ABRE	cis-acting element involved in the abscisic acid responsiveness
TpWRKY17	1234	1239	ABRE	cis-acting element involved in the abscisic acid responsiveness
TpWRKY17	904	909	CGTCA-motif	cis-acting regulatory element involved in the MeJA-responsiveness
TpWRKY17	548	557	TCA-element	cis-acting element involved in salicylic acid responsiveness
TpWRKY17	904	909	TGACG-motif	cis-acting regulatory element involved in the MeJA-responsiveness
TpWRKY17	1715	1721	TGA-element	auxin-responsive element
TpWRKY17	1799	1805	A-box	cis-acting regulatory element
TpWRKY17	54	60	CAT-box	cis-acting regulatory element related to meristem expression
TpWRKY17	336	342	CAT-box	cis-acting regulatory element related to meristem expression
TpWRKY17	109	115	ARE	cis-acting regulatory element essential for the anaerobic induction
TpWRKY17	512	518	ARE	cis-acting regulatory element essential for the anaerobic induction
TpWRKY17	668	674	ARE	cis-acting regulatory element essential for the anaerobic induction
TpWRKY17	909	915	ARE	cis-acting regulatory element essential for the anaerobic induction
TpWRKY17	1111	1117	MBS	MYB binding site involved in drought-inducibility
TpWRKY17	3	12	TC-rich repeats	cis-acting element involved in defense and stress responsiveness
TpWRKY17	1003	1012	TC-rich repeats	cis-acting element involved in defense and stress responsiveness
TpWRKY17	1630	1638	AE-box	part of a module for light response
TpWRKY17	448	454	Box 4	part of a conserved DNA module involved in light responsiveness
TpWRKY17	1149	1155	Box 4	part of a conserved DNA module involved in light responsiveness
TpWRKY17	1777	1783	Box 4	part of a conserved DNA module involved in light responsiveness
TpWRKY17	905	911	G-box	cis-acting regulatory element involved in light responsiveness
TpWRKY17	1233	1239	G-box	cis-acting regulatory element involved in light responsiveness
TpWRKY17	7	13	TCT-motif	part of a light responsive element
TpWRKY18	1659	1664	ABRE	cis-acting element involved in the abscisic acid responsiveness
TpWRKY18	1918	1923	ABRE	cis-acting element involved in the abscisic acid responsiveness
TpWRKY18	1504	1509	CGTCA-motif	cis-acting regulatory element involved in the MeJA-responsiveness
TpWRKY18	1916	1921	CGTCA-motif	cis-acting regulatory element involved in the MeJA-responsiveness
TpWRKY18	1504	1509	TGACG-motif	cis-acting regulatory element involved in the MeJA-responsiveness
TpWRKY18	1916	1921	TGACG-motif	cis-acting regulatory element involved in the MeJA-responsiveness
TpWRKY18	1655	1661	TGA-element	auxin-responsive element
TpWRKY18	1394	1403	O2-site	cis-acting regulatory element involved in zein metabolism regulation
TpWRKY18	1707	1716	TC-rich repeats	cis-acting element involved in defense and stress responsiveness
TpWRKY18	1121	1127	Box 4	part of a conserved DNA module involved in light responsiveness
TpWRKY18	1901	1907	Box 4	part of a conserved DNA module involved in light responsiveness
TpWRKY18	1200	1207	GATA-motif	part of a light responsive element
TpWRKY18	1658	1664	G-box	cis-acting regulatory element involved in light responsiveness
TpWRKY18	1917	1923	G-box	cis-acting regulatory element involved in light responsiveness
TpWRKY18	1707	1713	TCT-motif	part of a light responsive element
TpWRKY19	68	73	ABRE	cis-acting element involved in the abscisic acid responsiveness
TpWRKY19	1306	1311	CGTCA-motif	cis-acting regulatory element involved in the MeJA-responsiveness
TpWRKY19	1438	1443	CGTCA-motif	cis-acting regulatory element involved in the MeJA-responsiveness
TpWRKY19	178	185	TATC-box	cis-acting element involved in gibberellin-responsiveness
TpWRKY19	828	837	TCA-element	cis-acting element involved in salicylic acid responsiveness
TpWRKY19	1100	1109	TCA-element	cis-acting element involved in salicylic acid responsiveness
TpWRKY19	1306	1311	TGACG-motif	cis-acting regulatory element involved in the MeJA-responsiveness
TpWRKY19	1438	1443	TGACG-motif	cis-acting regulatory element involved in the MeJA-responsiveness
TpWRKY19	1580	1586	CAT-box	cis-acting regulatory element related to meristem expression
TpWRKY19	208	214	ARE	cis-acting regulatory element essential for the anaerobic induction
TpWRKY19	764	770	ARE	cis-acting regulatory element essential for the anaerobic induction
TpWRKY19	1189	1195	ARE	cis-acting regulatory element essential for the anaerobic induction
TpWRKY19	1716	1725	TC-rich repeats	cis-acting element involved in defense and stress responsiveness
TpWRKY19	1252	1261	WUN-motif	wound-responsive element
TpWRKY19	1253	1261	WUN-motif	wound-responsive element
TpWRKY19	1443	1449	Box 4	part of a conserved DNA module involved in light responsiveness
TpWRKY19	1455	1461	Box 4	part of a conserved DNA module involved in light responsiveness
TpWRKY19	1899	1905	Box 4	part of a conserved DNA module involved in light responsiveness
TpWRKY19	1171	1180	GATA-motif	part of a light responsive element
TpWRKY19	1284	1290	GT1-motif	light responsive element
TpWRKY20	686	691	ABRE	cis-acting element involved in the abscisic acid responsiveness
TpWRKY20	1121	1126	ABRE	cis-acting element involved in the abscisic acid responsiveness
TpWRKY20	1123	1128	CGTCA-motif	cis-acting regulatory element involved in the MeJA-responsiveness
TpWRKY20	1123	1128	TGACG-motif	cis-acting regulatory element involved in the MeJA-responsiveness
TpWRKY20	1007	1016	O2-site	cis-acting regulatory element involved in zein metabolism regulation
TpWRKY20	535	541	ARE	cis-acting regulatory element essential for the anaerobic induction
TpWRKY20	1796	1802	ARE	cis-acting regulatory element essential for the anaerobic induction
TpWRKY20	1825	1831	ARE	cis-acting regulatory element essential for the anaerobic induction
TpWRKY20	975	983	WUN-motif	wound-responsive element
TpWRKY20	613	621	AE-box	part of a module for light response
TpWRKY20	472	478	Box 4	part of a conserved DNA module involved in light responsiveness
TpWRKY20	930	936	Box 4	part of a conserved DNA module involved in light responsiveness
TpWRKY20	1033	1039	Box 4	part of a conserved DNA module involved in light responsiveness
TpWRKY20	1896	1902	Box 4	part of a conserved DNA module involved in light responsiveness
TpWRKY20	1910	1916	Box 4	part of a conserved DNA module involved in light responsiveness
TpWRKY20	684	692	G-box	cis-acting regulatory element involved in light responsiveness
TpWRKY20	685	691	G-box	cis-acting regulatory element involved in light responsiveness
TpWRKY20	1121	1127	G-box	cis-acting regulatory element involved in light responsiveness
TpWRKY20	1157	1166	G-box	cis-acting regulatory element involved in light responsiveness
TpWRKY20	1700	1706	TCT-motif	part of a light responsive element
TpWRKY21	262	267	ABRE	cis-acting element involved in the abscisic acid responsiveness
TpWRKY21	1138	1145	ABRE	cis-acting element involved in the abscisic acid responsiveness
TpWRKY21	1749	1754	ABRE	cis-acting element involved in the abscisic acid responsiveness
TpWRKY21	5	10	CGTCA-motif	cis-acting regulatory element involved in the MeJA-responsiveness
TpWRKY21	1969	1974	CGTCA-motif	cis-acting regulatory element involved in the MeJA-responsiveness
TpWRKY21	5	10	TGACG-motif	cis-acting regulatory element involved in the MeJA-responsiveness
TpWRKY21	1969	1974	TGACG-motif	cis-acting regulatory element involved in the MeJA-responsiveness
TpWRKY21	924	933	O2-site	cis-acting regulatory element involved in zein metabolism regulation
TpWRKY21	956	962	LTR	cis-acting element involved in low-temperature responsiveness
TpWRKY21	1046	1052	LTR	cis-acting element involved in low-temperature responsiveness
TpWRKY21	122	128	MBS	MYB binding site involved in drought-inducibility
TpWRKY21	38	44	Box 4	part of a conserved DNA module involved in light responsiveness
TpWRKY21	338	344	Box 4	part of a conserved DNA module involved in light responsiveness
TpWRKY21	850	856	Box 4	part of a conserved DNA module involved in light responsiveness
TpWRKY21	886	892	Box 4	part of a conserved DNA module involved in light responsiveness
TpWRKY21	1076	1082	Box 4	part of a conserved DNA module involved in light responsiveness
TpWRKY21	1849	1855	Box 4	part of a conserved DNA module involved in light responsiveness
TpWRKY21	260	268	G-box	cis-acting regulatory element involved in light responsiveness
TpWRKY21	261	267	G-box	cis-acting regulatory element involved in light responsiveness
TpWRKY21	1749	1755	G-box	cis-acting regulatory element involved in light responsiveness
TpWRKY21	1187	1196	GT1-motif	light responsive element
TpWRKY22	249	258	ABRE	cis-acting element involved in the abscisic acid responsiveness
TpWRKY22	251	256	ABRE	cis-acting element involved in the abscisic acid responsiveness
TpWRKY22	1795	1800	ABRE	cis-acting element involved in the abscisic acid responsiveness
TpWRKY22	1954	1959	CGTCA-motif	cis-acting regulatory element involved in the MeJA-responsiveness
TpWRKY22	742	749	P-box	gibberellin-responsive element
TpWRKY22	73	82	TCA-element	cis-acting element involved in salicylic acid responsiveness
TpWRKY22	524	533	TCA-element	cis-acting element involved in salicylic acid responsiveness
TpWRKY22	1954	1959	TGACG-motif	cis-acting regulatory element involved in the MeJA-responsiveness
TpWRKY22	1109	1115	A-box	cis-acting regulatory element
TpWRKY22	1986	1994	RY-element	cis-acting regulatory element involved in seed-specific regulation
TpWRKY22	531	537	ARE	cis-acting regulatory element essential for the anaerobic induction
TpWRKY22	1034	1040	ARE	cis-acting regulatory element essential for the anaerobic induction
TpWRKY22	655	661	LTR	cis-acting element involved in low-temperature responsiveness
TpWRKY22	922	930	AE-box	part of a module for light response
TpWRKY22	261	267	Box 4	part of a conserved DNA module involved in light responsiveness
TpWRKY22	303	309	Box 4	part of a conserved DNA module involved in light responsiveness
TpWRKY22	1847	1855	GA-motif	part of a light responsive element
TpWRKY22	251	257	G-box	cis-acting regulatory element involved in light responsiveness
TpWRKY22	1794	1800	G-box	cis-acting regulatory element involved in light responsiveness
TpWRKY22	483	489	GT1-motif	light responsive element
TpWRKY23	791	797	ABRE	cis-acting element involved in the abscisic acid responsiveness
TpWRKY23	792	797	ABRE	cis-acting element involved in the abscisic acid responsiveness
TpWRKY23	49	58	TCA-element	cis-acting element involved in salicylic acid responsiveness
TpWRKY23	425	434	TCA-element	cis-acting element involved in salicylic acid responsiveness
TpWRKY23	103	109	CAT-box	cis-acting regulatory element related to meristem expression
TpWRKY23	368	377	circadian	cis-acting regulatory element involved in circadian control
TpWRKY23	141	148	GCN4_motif	cis-regulatory element involved in endosperm expression
TpWRKY23	305	313.5	HD-Zip 1	element involved in differentiation of the palisade mesophyll cells
TpWRKY23	1869	1877.5	HD-Zip 1	element involved in differentiation of the palisade mesophyll cells
TpWRKY23	24	30	ARE	cis-acting regulatory element essential for the anaerobic induction
TpWRKY23	1051	1057	ARE	cis-acting regulatory element essential for the anaerobic induction
TpWRKY23	1915	1921	ARE	cis-acting regulatory element essential for the anaerobic induction
TpWRKY23	1074	1080	MBS	MYB binding site involved in drought-inducibility
TpWRKY23	44	53	TC-rich repeats	cis-acting element involved in defense and stress responsiveness
TpWRKY23	969	978	TC-rich repeats	cis-acting element involved in defense and stress responsiveness
TpWRKY23	93	99	Box 4	part of a conserved DNA module involved in light responsiveness
TpWRKY23	824	830	Box 4	part of a conserved DNA module involved in light responsiveness
TpWRKY23	1174	1180	Box 4	part of a conserved DNA module involved in light responsiveness
TpWRKY23	1498	1504	Box 4	part of a conserved DNA module involved in light responsiveness
TpWRKY23	1570	1576	Box 4	part of a conserved DNA module involved in light responsiveness
TpWRKY23	1626	1632	Box 4	part of a conserved DNA module involved in light responsiveness
TpWRKY23	1820	1826	Box 4	part of a conserved DNA module involved in light responsiveness
TpWRKY23	68	75	GATA-motif	part of a light responsive element
TpWRKY23	1102	1109	GATA-motif	part of a light responsive element
TpWRKY23	791	797	G-box	cis-acting regulatory element involved in light responsiveness
TpWRKY24	1596	1603	P-box	gibberellin-responsive element
TpWRKY24	1758	1764	MBS	MYB binding site involved in drought-inducibility
TpWRKY24	1823	1829	Box 4	part of a conserved DNA module involved in light responsiveness
TpWRKY24	1944	1951	GATA-motif	part of a light responsive element
TpWRKY24	1400	1406	G-box	cis-acting regulatory element involved in light responsiveness
TpWRKY24	1731	1737	G-box	cis-acting regulatory element involved in light responsiveness
TpWRKY25	1099	1104	ABRE	cis-acting element involved in the abscisic acid responsiveness
TpWRKY25	670	677	TATC-box	cis-acting element involved in gibberellin-responsiveness
TpWRKY25	1974	1983	TCA-element	cis-acting element involved in salicylic acid responsiveness
TpWRKY25	1202	1208	TGA-element	auxin-responsive element
TpWRKY25	1921	1927	ARE	cis-acting regulatory element essential for the anaerobic induction
TpWRKY25	372	378	MBS	MYB binding site involved in drought-inducibility
TpWRKY25	707	716	TC-rich repeats	cis-acting element involved in defense and stress responsiveness
TpWRKY25	759	767	WUN-motif	wound-responsive element
TpWRKY25	1255	1261	Box 4	part of a conserved DNA module involved in light responsiveness
TpWRKY25	1269	1275	Box 4	part of a conserved DNA module involved in light responsiveness
TpWRKY25	82	89	GT1-motif	light responsive element
TpWRKY25	1150	1156	GT1-motif	light responsive element
TpWRKY25	711	717	TCT-motif	part of a light responsive element
TpWRKY26	1651	1656	ABRE	cis-acting element involved in the abscisic acid responsiveness
TpWRKY26	1735	1742	P-box	gibberellin-responsive element
TpWRKY26	192	198	CAT-box	cis-acting regulatory element related to meristem expression
TpWRKY26	1192	1200	O2-site	cis-acting regulatory element involved in zein metabolism regulation
TpWRKY26	256	262	ARE	cis-acting regulatory element essential for the anaerobic induction
TpWRKY26	1388	1394	ARE	cis-acting regulatory element essential for the anaerobic induction
TpWRKY26	420	429	WUN-motif	wound-responsive element
TpWRKY26	1207	1213	Box 4	part of a conserved DNA module involved in light responsiveness
TpWRKY26	1254	1260	Box 4	part of a conserved DNA module involved in light responsiveness
TpWRKY26	1308	1314	Box 4	part of a conserved DNA module involved in light responsiveness
TpWRKY26	1317	1323	Box 4	part of a conserved DNA module involved in light responsiveness
TpWRKY26	1549	1555	Box 4	part of a conserved DNA module involved in light responsiveness
TpWRKY26	1765	1771	Box 4	part of a conserved DNA module involved in light responsiveness
TpWRKY26	378	388	GATA-motif	part of a light responsive element
TpWRKY26	1808	1815	GATA-motif	part of a light responsive element
TpWRKY26	1815	1822	GT1-motif	light responsive element
TpWRKY26	1816	1822	GT1-motif	light responsive element
TpWRKY27	139	144	ABRE	cis-acting element involved in the abscisic acid responsiveness
TpWRKY27	1752	1757	ABRE	cis-acting element involved in the abscisic acid responsiveness
TpWRKY27	1256	1261	CGTCA-motif	cis-acting regulatory element involved in the MeJA-responsiveness
TpWRKY27	735	742	P-box	gibberellin-responsive element
TpWRKY27	1256	1261	TGACG-motif	cis-acting regulatory element involved in the MeJA-responsiveness
TpWRKY27	744	750	TGA-element	auxin-responsive element
TpWRKY27	1449	1455	TGA-element	auxin-responsive element
TpWRKY27	264	271	GCN4_motif	cis-regulatory element involved in endosperm expression
TpWRKY27	1319	1325	ARE	cis-acting regulatory element essential for the anaerobic induction
TpWRKY27	1496	1505	WUN-motif	wound-responsive element
TpWRKY27	1848	1857	WUN-motif	wound-responsive element
TpWRKY27	106	114	AE-box	part of a module for light response
TpWRKY27	677	683	Box 4	part of a conserved DNA module involved in light responsiveness
TpWRKY27	684	690	Box 4	part of a conserved DNA module involved in light responsiveness
TpWRKY27	699	705	Box 4	part of a conserved DNA module involved in light responsiveness
TpWRKY27	718	724	Box 4	part of a conserved DNA module involved in light responsiveness
TpWRKY27	868	874	Box 4	part of a conserved DNA module involved in light responsiveness
TpWRKY27	949	955	Box 4	part of a conserved DNA module involved in light responsiveness
TpWRKY27	1089	1095	Box 4	part of a conserved DNA module involved in light responsiveness
TpWRKY27	1354	1360	Box 4	part of a conserved DNA module involved in light responsiveness
TpWRKY27	1506	1512	Box 4	part of a conserved DNA module involved in light responsiveness
TpWRKY27	1510	1516	Box 4	part of a conserved DNA module involved in light responsiveness
TpWRKY27	1886	1892	Box 4	part of a conserved DNA module involved in light responsiveness
TpWRKY27	1949	1955	Box 4	part of a conserved DNA module involved in light responsiveness
TpWRKY27	859	867	GA-motif	part of a light responsive element
TpWRKY27	1269	1276	GATA-motif	part of a light responsive element
TpWRKY27	1752	1758	G-box	cis-acting regulatory element involved in light responsiveness
TpWRKY27	492	498	TCT-motif	part of a light responsive element
TpWRKY28	961	966	CGTCA-motif	cis-acting regulatory element involved in the MeJA-responsiveness
TpWRKY28	1208	1213	CGTCA-motif	cis-acting regulatory element involved in the MeJA-responsiveness
TpWRKY28	961	966	TGACG-motif	cis-acting regulatory element involved in the MeJA-responsiveness
TpWRKY28	1208	1213	TGACG-motif	cis-acting regulatory element involved in the MeJA-responsiveness
TpWRKY28	1901	1907	TGA-element	auxin-responsive element
TpWRKY28	1051	1057	CAT-box	cis-acting regulatory element related to meristem expression
TpWRKY28	354	362	HD-Zip 1	element involved in differentiation of the palisade mesophyll cells
TpWRKY28	192	198	ARE	cis-acting regulatory element essential for the anaerobic induction
TpWRKY28	638	644	ARE	cis-acting regulatory element essential for the anaerobic induction
TpWRKY28	875	881	ARE	cis-acting regulatory element essential for the anaerobic induction
TpWRKY28	669	675	Box 4	part of a conserved DNA module involved in light responsiveness
TpWRKY28	139	148	GATA-motif	part of a light responsive element
TpWRKY28	1237	1244	GATA-motif	part of a light responsive element
TpWRKY28	1955	1961	TCT-motif	part of a light responsive element
TpWRKY29	953	960	ABRE	cis-acting element involved in the abscisic acid responsiveness
TpWRKY29	1184	1189	ABRE	cis-acting element involved in the abscisic acid responsiveness
TpWRKY29	1790	1799	ABRE	cis-acting element involved in the abscisic acid responsiveness
TpWRKY29	1793	1798	ABRE	cis-acting element involved in the abscisic acid responsiveness
TpWRKY29	1321	1326	CGTCA-motif	cis-acting regulatory element involved in the MeJA-responsiveness
TpWRKY29	1378	1383	CGTCA-motif	cis-acting regulatory element involved in the MeJA-responsiveness
TpWRKY29	1830	1835	CGTCA-motif	cis-acting regulatory element involved in the MeJA-responsiveness
TpWRKY29	839	846	P-box	gibberellin-responsive element
TpWRKY29	1321	1326	TGACG-motif	cis-acting regulatory element involved in the MeJA-responsiveness
TpWRKY29	1378	1383	TGACG-motif	cis-acting regulatory element involved in the MeJA-responsiveness
TpWRKY29	1830	1835	TGACG-motif	cis-acting regulatory element involved in the MeJA-responsiveness
TpWRKY29	1781	1790	O2-site	cis-acting regulatory element involved in zein metabolism regulation
TpWRKY29	919	925	MBS	MYB binding site involved in drought-inducibility
TpWRKY29	975	981	MBS	MYB binding site involved in drought-inducibility
TpWRKY29	1401	1407	MBS	MYB binding site involved in drought-inducibility
TpWRKY29	1120	1129	WUN-motif	wound-responsive element
TpWRKY29	1301	1307	Box 4	part of a conserved DNA module involved in light responsiveness
TpWRKY29	1329	1335	Box 4	part of a conserved DNA module involved in light responsiveness
TpWRKY29	1615	1621	Box 4	part of a conserved DNA module involved in light responsiveness
TpWRKY29	1958	1964	Box 4	part of a conserved DNA module involved in light responsiveness
TpWRKY29	1791	1800	G-box	cis-acting regulatory element involved in light responsiveness
TpWRKY29	1625	1632	GT1-motif	light responsive element
TpWRKY29	897	903	TCT-motif	part of a light responsive element
TpWRKY30	770	779	TCA-element	cis-acting element involved in salicylic acid responsiveness
TpWRKY30	1668	1677	TCA-element	cis-acting element involved in salicylic acid responsiveness
TpWRKY30	1609	1615	A-box	cis-acting regulatory element
TpWRKY30	817	823	CAT-box	cis-acting regulatory element related to meristem expression
TpWRKY30	934	943	O2-site	cis-acting regulatory element involved in zein metabolism regulation
TpWRKY30	891	897	ARE	cis-acting regulatory element essential for the anaerobic induction
TpWRKY30	988	994	ARE	cis-acting regulatory element essential for the anaerobic induction
TpWRKY30	1835	1841	LTR	cis-acting element involved in low-temperature responsiveness
TpWRKY30	1842	1848	LTR	cis-acting element involved in low-temperature responsiveness
TpWRKY30	1230	1237	GATA-motif	part of a light responsive element
TpWRKY30	1130	1136	GT1-motif	light responsive element
TpWRKY30	1860	1867	GT1-motif	light responsive element
TpWRKY30	977	983	TCT-motif	part of a light responsive element
TpWRKY30	1639	1645	TCT-motif	part of a light responsive element
TpWRKY31	1095	1103	ABRE	cis-acting element involved in the abscisic acid responsiveness
TpWRKY31	1096	1101	ABRE	cis-acting element involved in the abscisic acid responsiveness
TpWRKY31	1930	1937	P-box	gibberellin-responsive element
TpWRKY31	415	422	TATC-box	cis-acting element involved in gibberellin-responsiveness
TpWRKY31	1710	1719	TCA-element	cis-acting element involved in salicylic acid responsiveness
TpWRKY31	1646	1652	CAT-box	cis-acting regulatory element related to meristem expression
TpWRKY31	25	32	GCN4_motif	cis-regulatory element involved in endosperm expression
TpWRKY31	1551	1558	GCN4_motif	cis-regulatory element involved in endosperm expression
TpWRKY31	521	527	ARE	cis-acting regulatory element essential for the anaerobic induction
TpWRKY31	409	415	LTR	cis-acting element involved in low-temperature responsiveness
TpWRKY31	1050	1056	MBS	MYB binding site involved in drought-inducibility
TpWRKY31	1142	1151	TC-rich repeats	cis-acting element involved in defense and stress responsiveness
TpWRKY31	1152	1160	WUN-motif	wound-responsive element
TpWRKY31	590	598	AE-box	part of a module for light response
TpWRKY31	1236	1242	Box 4	part of a conserved DNA module involved in light responsiveness
TpWRKY31	1250	1256	Box 4	part of a conserved DNA module involved in light responsiveness
TpWRKY31	1306	1312	Box 4	part of a conserved DNA module involved in light responsiveness
TpWRKY31	1678	1684	Box 4	part of a conserved DNA module involved in light responsiveness
TpWRKY31	1961	1967	Box 4	part of a conserved DNA module involved in light responsiveness
TpWRKY31	1993	1999	Box 4	part of a conserved DNA module involved in light responsiveness
TpWRKY31	1110	1118	GA-motif	part of a light responsive element
TpWRKY31	838	845	GATA-motif	part of a light responsive element
TpWRKY31	1809	1816	GATA-motif	part of a light responsive element
TpWRKY31	1095	1101	G-box	cis-acting regulatory element involved in light responsiveness
TpWRKY31	1541	1548	GT1-motif	light responsive element
TpWRKY31	1542	1548	GT1-motif	light responsive element
TpWRKY31	806	812	TCT-motif	part of a light responsive element
TpWRKY32	483	492	ABRE	cis-acting element involved in the abscisic acid responsiveness
TpWRKY32	485	491	ABRE	cis-acting element involved in the abscisic acid responsiveness
TpWRKY32	486	491	ABRE	cis-acting element involved in the abscisic acid responsiveness
TpWRKY32	528	534	ABRE	cis-acting element involved in the abscisic acid responsiveness
TpWRKY32	529	534	ABRE	cis-acting element involved in the abscisic acid responsiveness
TpWRKY32	612	617	ABRE	cis-acting element involved in the abscisic acid responsiveness
TpWRKY32	788	793	ABRE	cis-acting element involved in the abscisic acid responsiveness
TpWRKY32	874	879	ABRE	cis-acting element involved in the abscisic acid responsiveness
TpWRKY32	1471	1476	ABRE	cis-acting element involved in the abscisic acid responsiveness
TpWRKY32	1485	1490	CGTCA-motif	cis-acting regulatory element involved in the MeJA-responsiveness
TpWRKY32	14	23	TCA-element	cis-acting element involved in salicylic acid responsiveness
TpWRKY32	1485	1490	TGACG-motif	cis-acting regulatory element involved in the MeJA-responsiveness
TpWRKY32	662	671	circadian	cis-acting regulatory element involved in circadian control
TpWRKY32	1625	1632	GCN4_motif	cis-regulatory element involved in endosperm expression
TpWRKY32	1496	1504	O2-site	cis-acting regulatory element involved in zein metabolism regulation
TpWRKY32	866	872	ARE	cis-acting regulatory element essential for the anaerobic induction
TpWRKY32	9	18	TC-rich repeats	cis-acting element involved in defense and stress responsiveness
TpWRKY32	1069	1077	AE-box	part of a module for light response
TpWRKY32	1058	1064	Box 4	part of a conserved DNA module involved in light responsiveness
TpWRKY32	1166	1172	Box 4	part of a conserved DNA module involved in light responsiveness
TpWRKY32	839	846	GATA-motif	part of a light responsive element
TpWRKY32	485	491	G-box	cis-acting regulatory element involved in light responsiveness
TpWRKY32	527	535	G-box	cis-acting regulatory element involved in light responsiveness
TpWRKY32	528	534	G-box	cis-acting regulatory element involved in light responsiveness
TpWRKY32	788	794	G-box	cis-acting regulatory element involved in light responsiveness
TpWRKY32	872	880	G-box	cis-acting regulatory element involved in light responsiveness
TpWRKY32	873	879	G-box	cis-acting regulatory element involved in light responsiveness
TpWRKY32	1470	1476	G-box	cis-acting regulatory element involved in light responsiveness
TpWRKY32	84	90	GT1-motif	light responsive element
TpWRKY32	123	129	GT1-motif	light responsive element
TpWRKY32	9	15	TCT-motif	part of a light responsive element
TpWRKY33	1937	1943	MBS	MYB binding site involved in drought-inducibility
TpWRKY33	1989	1998	WUN-motif	wound-responsive element
TpWRKY33	1777	1783	Box 4	part of a conserved DNA module involved in light responsiveness
TpWRKY33	1976	1982	TCT-motif	part of a light responsive element
TpWRKY34	475	481	ABRE	cis-acting element involved in the abscisic acid responsiveness
TpWRKY34	476	481	ABRE	cis-acting element involved in the abscisic acid responsiveness
TpWRKY34	1398	1403	ABRE	cis-acting element involved in the abscisic acid responsiveness
TpWRKY34	1478	1483	ABRE	cis-acting element involved in the abscisic acid responsiveness
TpWRKY34	1614	1619	CGTCA-motif	cis-acting regulatory element involved in the MeJA-responsiveness
TpWRKY34	1614	1619	TGACG-motif	cis-acting regulatory element involved in the MeJA-responsiveness
TpWRKY34	1809	1815	TGA-element	auxin-responsive element
TpWRKY34	1563	1570	GCN4_motif	cis-regulatory element involved in endosperm expression
TpWRKY34	55	61	ARE	cis-acting regulatory element essential for the anaerobic induction
TpWRKY34	100	106	ARE	cis-acting regulatory element essential for the anaerobic induction
TpWRKY34	1349	1355	ARE	cis-acting regulatory element essential for the anaerobic induction
TpWRKY34	1446	1452	ARE	cis-acting regulatory element essential for the anaerobic induction
TpWRKY34	1709	1715	ARE	cis-acting regulatory element essential for the anaerobic induction
TpWRKY34	755	761	MBS	MYB binding site involved in drought-inducibility
TpWRKY34	1653	1662	WUN-motif	wound-responsive element
TpWRKY34	28	36	AE-box	part of a module for light response
TpWRKY34	176	182	Box 4	part of a conserved DNA module involved in light responsiveness
TpWRKY34	906	912	Box 4	part of a conserved DNA module involved in light responsiveness
TpWRKY34	1580	1586	Box 4	part of a conserved DNA module involved in light responsiveness
TpWRKY34	726	733	GATA-motif	part of a light responsive element
TpWRKY34	475	481	G-box	cis-acting regulatory element involved in light responsiveness
TpWRKY34	1397	1403	G-box	cis-acting regulatory element involved in light responsiveness
TpWRKY34	1450	1456	G-box	cis-acting regulatory element involved in light responsiveness
TpWRKY34	1191	1197	TCT-motif	part of a light responsive element
TpWRKY35	117	126	ABRE	cis-acting element involved in the abscisic acid responsiveness
TpWRKY35	119	124	ABRE	cis-acting element involved in the abscisic acid responsiveness
TpWRKY35	125	130	ABRE	cis-acting element involved in the abscisic acid responsiveness
TpWRKY35	1517	1522	CGTCA-motif	cis-acting regulatory element involved in the MeJA-responsiveness
TpWRKY35	1721	1728	TATC-box	cis-acting element involved in gibberellin-responsiveness
TpWRKY35	1517	1522	TGACG-motif	cis-acting regulatory element involved in the MeJA-responsiveness
TpWRKY35	1574	1581	GCN4_motif	cis-regulatory element involved in endosperm expression
TpWRKY35	295	301	ARE	cis-acting regulatory element essential for the anaerobic induction
TpWRKY35	240	246	MBS	MYB binding site involved in drought-inducibility
TpWRKY35	268	274	MBS	MYB binding site involved in drought-inducibility
TpWRKY35	1874	1883	WUN-motif	wound-responsive element
TpWRKY35	1926	1935	WUN-motif	wound-responsive element
TpWRKY35	139	145	Box 4	part of a conserved DNA module involved in light responsiveness
TpWRKY35	1644	1650	Box 4	part of a conserved DNA module involved in light responsiveness
TpWRKY35	401	408	GATA-motif	part of a light responsive element
TpWRKY35	119	125	G-box	cis-acting regulatory element involved in light responsiveness
TpWRKY36	855	860	ABRE	cis-acting element involved in the abscisic acid responsiveness
TpWRKY36	872	877	ABRE	cis-acting element involved in the abscisic acid responsiveness
TpWRKY36	983	992	ABRE	cis-acting element involved in the abscisic acid responsiveness
TpWRKY36	1089	1094	ABRE	cis-acting element involved in the abscisic acid responsiveness
TpWRKY36	1627	1634	ABRE	cis-acting element involved in the abscisic acid responsiveness
TpWRKY36	1834	1839	ABRE	cis-acting element involved in the abscisic acid responsiveness
TpWRKY36	1283	1288	CGTCA-motif	cis-acting regulatory element involved in the MeJA-responsiveness
TpWRKY36	1836	1841	CGTCA-motif	cis-acting regulatory element involved in the MeJA-responsiveness
TpWRKY36	1509	1516	TATC-box	cis-acting element involved in gibberellin-responsiveness
TpWRKY36	738	747	TCA-element	cis-acting element involved in salicylic acid responsiveness
TpWRKY36	1283	1288	TGACG-motif	cis-acting regulatory element involved in the MeJA-responsiveness
TpWRKY36	1836	1841	TGACG-motif	cis-acting regulatory element involved in the MeJA-responsiveness
TpWRKY36	248	254	CAT-box	cis-acting regulatory element related to meristem expression
TpWRKY36	782	791	circadian	cis-acting regulatory element involved in circadian control
TpWRKY36	67	74	GCN4_motif	cis-regulatory element involved in endosperm expression
TpWRKY36	1346	1354	O2-site	cis-acting regulatory element involved in zein metabolism regulation
TpWRKY36	1833	1842	O2-site	cis-acting regulatory element involved in zein metabolism regulation
TpWRKY36	1670	1676	MBS	MYB binding site involved in drought-inducibility
TpWRKY36	1705	1711	MBS	MYB binding site involved in drought-inducibility
TpWRKY36	1289	1298	TC-rich repeats	cis-acting element involved in defense and stress responsiveness
TpWRKY36	1848	1857	WUN-motif	wound-responsive element
TpWRKY36	1849	1857	WUN-motif	wound-responsive element
TpWRKY36	527	535	AE-box	part of a module for light response
TpWRKY36	426	432	Box 4	part of a conserved DNA module involved in light responsiveness
TpWRKY36	797	803	Box 4	part of a conserved DNA module involved in light responsiveness
TpWRKY36	1269	1275	Box 4	part of a conserved DNA module involved in light responsiveness
TpWRKY36	279	289	GATA-motif	part of a light responsive element
TpWRKY36	784	794	GATA-motif	part of a light responsive element
TpWRKY36	854	860	G-box	cis-acting regulatory element involved in light responsiveness
TpWRKY36	872	878	G-box	cis-acting regulatory element involved in light responsiveness
TpWRKY36	1817	1823	G-box	cis-acting regulatory element involved in light responsiveness
TpWRKY36	1834	1840	G-box	cis-acting regulatory element involved in light responsiveness
TpWRKY36	1121	1130	GT1-motif	light responsive element
TpWRKY37	792	801	ABRE	cis-acting element involved in the abscisic acid responsiveness
TpWRKY37	1833	1842	ABRE	cis-acting element involved in the abscisic acid responsiveness
TpWRKY37	156	163	P-box	gibberellin-responsive element
TpWRKY37	450	457	P-box	gibberellin-responsive element
TpWRKY37	330	336	CAT-box	cis-acting regulatory element related to meristem expression
TpWRKY37	754	763	circadian	cis-acting regulatory element involved in circadian control
TpWRKY37	181	190	O2-site	cis-acting regulatory element involved in zein metabolism regulation
TpWRKY37	1544	1550	ARE	cis-acting regulatory element essential for the anaerobic induction
TpWRKY37	1584	1590	ARE	cis-acting regulatory element essential for the anaerobic induction
TpWRKY37	1668	1674	ARE	cis-acting regulatory element essential for the anaerobic induction
TpWRKY37	392	398	MBS	MYB binding site involved in drought-inducibility
TpWRKY37	1055	1061	Box 4	part of a conserved DNA module involved in light responsiveness
TpWRKY37	1786	1792	Box 4	part of a conserved DNA module involved in light responsiveness
TpWRKY37	145	154	GATA-motif	part of a light responsive element
TpWRKY37	148	155	GATA-motif	part of a light responsive element
TpWRKY37	141	147	GT1-motif	light responsive element
TpWRKY37	128	134	TCT-motif	part of a light responsive element
TpWRKY37	1293	1299	TCT-motif	part of a light responsive element
TpWRKY38	335	340	ABRE	cis-acting element involved in the abscisic acid responsiveness
TpWRKY38	1040	1045	ABRE	cis-acting element involved in the abscisic acid responsiveness
TpWRKY38	1738	1743	ABRE	cis-acting element involved in the abscisic acid responsiveness
TpWRKY38	811	820	TCA-element	cis-acting element involved in salicylic acid responsiveness
TpWRKY38	436	442	A-box	cis-acting regulatory element
TpWRKY38	677	683	A-box	cis-acting regulatory element
TpWRKY38	1596	1602	A-box	cis-acting regulatory element
TpWRKY38	1332	1338	LTR	cis-acting element involved in low-temperature responsiveness
TpWRKY38	266	275	TC-rich repeats	cis-acting element involved in defense and stress responsiveness
TpWRKY38	1	9	AE-box	part of a module for light response
TpWRKY38	56	62	Box 4	part of a conserved DNA module involved in light responsiveness
TpWRKY38	176	182	Box 4	part of a conserved DNA module involved in light responsiveness
TpWRKY38	310	316	Box 4	part of a conserved DNA module involved in light responsiveness
TpWRKY38	1380	1386	Box 4	part of a conserved DNA module involved in light responsiveness
TpWRKY38	1688	1694	Box 4	part of a conserved DNA module involved in light responsiveness
TpWRKY38	816	823	GATA-motif	part of a light responsive element
TpWRKY38	925	932	GATA-motif	part of a light responsive element
TpWRKY38	1735	1743	G-box	cis-acting regulatory element involved in light responsiveness
TpWRKY38	1874	1880	G-box	cis-acting regulatory element involved in light responsiveness
TpWRKY38	691	697	TCT-motif	part of a light responsive element
TpWRKY39	1446	1455	ABRE	cis-acting element involved in the abscisic acid responsiveness
TpWRKY39	110	115	CGTCA-motif	cis-acting regulatory element involved in the MeJA-responsiveness
TpWRKY39	441	446	CGTCA-motif	cis-acting regulatory element involved in the MeJA-responsiveness
TpWRKY39	1103	1108	CGTCA-motif	cis-acting regulatory element involved in the MeJA-responsiveness
TpWRKY39	119	126	P-box	gibberellin-responsive element
TpWRKY39	1737	1746	TCA-element	cis-acting element involved in salicylic acid responsiveness
TpWRKY39	110	115	TGACG-motif	cis-acting regulatory element involved in the MeJA-responsiveness
TpWRKY39	441	446	TGACG-motif	cis-acting regulatory element involved in the MeJA-responsiveness
TpWRKY39	1103	1108	TGACG-motif	cis-acting regulatory element involved in the MeJA-responsiveness
TpWRKY39	21	27	ARE	cis-acting regulatory element essential for the anaerobic induction
TpWRKY39	176	182	ARE	cis-acting regulatory element essential for the anaerobic induction
TpWRKY39	593	599	ARE	cis-acting regulatory element essential for the anaerobic induction
TpWRKY39	821	827	ARE	cis-acting regulatory element essential for the anaerobic induction
TpWRKY39	151	157	LTR	cis-acting element involved in low-temperature responsiveness
TpWRKY39	383	389	LTR	cis-acting element involved in low-temperature responsiveness
TpWRKY39	1061	1070	WUN-motif	wound-responsive element
TpWRKY39	889	895	Box 4	part of a conserved DNA module involved in light responsiveness
TpWRKY39	1894	1900	Box 4	part of a conserved DNA module involved in light responsiveness
TpWRKY39	1980	1986	Box 4	part of a conserved DNA module involved in light responsiveness
TpWRKY39	1785	1794	GT1-motif	light responsive element
TpWRKY40	929	934	CGTCA-motif	cis-acting regulatory element involved in the MeJA-responsiveness
TpWRKY40	1652	1657	CGTCA-motif	cis-acting regulatory element involved in the MeJA-responsiveness
TpWRKY40	1129	1136	TATC-box	cis-acting element involved in gibberellin-responsiveness
TpWRKY40	929	934	TGACG-motif	cis-acting regulatory element involved in the MeJA-responsiveness
TpWRKY40	1652	1657	TGACG-motif	cis-acting regulatory element involved in the MeJA-responsiveness
TpWRKY40	310	318	RY-element	cis-acting regulatory element involved in seed-specific regulation
TpWRKY40	1291	1297	ARE	cis-acting regulatory element essential for the anaerobic induction
TpWRKY40	959	968	WUN-motif	wound-responsive element
TpWRKY40	348	356	AE-box	part of a module for light response
TpWRKY40	1970	1978	AE-box	part of a module for light response
TpWRKY40	1865	1871	Box 4	part of a conserved DNA module involved in light responsiveness
TpWRKY40	1869	1875	Box 4	part of a conserved DNA module involved in light responsiveness
TpWRKY40	275	284	GATA-motif	part of a light responsive element
TpWRKY40	1311	1317	G-box	cis-acting regulatory element involved in light responsiveness
TpWRKY40	498	504	GT1-motif	light responsive element
TpWRKY41	274	280	ABRE	cis-acting element involved in the abscisic acid responsiveness
TpWRKY41	275	280	ABRE	cis-acting element involved in the abscisic acid responsiveness
TpWRKY41	1764	1769	ABRE	cis-acting element involved in the abscisic acid responsiveness
TpWRKY41	304	309	CGTCA-motif	cis-acting regulatory element involved in the MeJA-responsiveness
TpWRKY41	1745	1750	CGTCA-motif	cis-acting regulatory element involved in the MeJA-responsiveness
TpWRKY41	1754	1759	CGTCA-motif	cis-acting regulatory element involved in the MeJA-responsiveness
TpWRKY41	1915	1920	CGTCA-motif	cis-acting regulatory element involved in the MeJA-responsiveness
TpWRKY41	304	309	TGACG-motif	cis-acting regulatory element involved in the MeJA-responsiveness
TpWRKY41	1745	1750	TGACG-motif	cis-acting regulatory element involved in the MeJA-responsiveness
TpWRKY41	1754	1759	TGACG-motif	cis-acting regulatory element involved in the MeJA-responsiveness
TpWRKY41	1915	1920	TGACG-motif	cis-acting regulatory element involved in the MeJA-responsiveness
TpWRKY41	1877	1884	GCN4_motif	cis-regulatory element involved in endosperm expression
TpWRKY41	268	274	ARE	cis-acting regulatory element essential for the anaerobic induction
TpWRKY41	942	948	ARE	cis-acting regulatory element essential for the anaerobic induction
TpWRKY41	891	900	TC-rich repeats	cis-acting element involved in defense and stress responsiveness
TpWRKY41	969	978	WUN-motif	wound-responsive element
TpWRKY41	970	978	WUN-motif	wound-responsive element
TpWRKY41	1154	1162	WUN-motif	wound-responsive element
TpWRKY41	552	558	Box 4	part of a conserved DNA module involved in light responsiveness
TpWRKY41	51	57	G-box	cis-acting regulatory element involved in light responsiveness
TpWRKY41	274	280	G-box	cis-acting regulatory element involved in light responsiveness
TpWRKY41	1763	1769	G-box	cis-acting regulatory element involved in light responsiveness
TpWRKY41	978	984	GT1-motif	light responsive element
TpWRKY41	1343	1349	GT1-motif	light responsive element
TpWRKY41	1428	1434	GT1-motif	light responsive element
TpWRKY42	814	820	ABRE	cis-acting element involved in the abscisic acid responsiveness
TpWRKY42	815	820	ABRE	cis-acting element involved in the abscisic acid responsiveness
TpWRKY42	1167	1172	ABRE	cis-acting element involved in the abscisic acid responsiveness
TpWRKY42	809	816	TATC-box	cis-acting element involved in gibberellin-responsiveness
TpWRKY42	1513	1519	A-box	cis-acting regulatory element
TpWRKY42	853	859	CAT-box	cis-acting regulatory element related to meristem expression
TpWRKY42	1296	1304	RY-element	cis-acting regulatory element involved in seed-specific regulation
TpWRKY42	879	885	LTR	cis-acting element involved in low-temperature responsiveness
TpWRKY42	1262	1268	MBS	MYB binding site involved in drought-inducibility
TpWRKY42	143	152	WUN-motif	wound-responsive element
TpWRKY42	572	581	WUN-motif	wound-responsive element
TpWRKY42	1751	1759	WUN-motif	wound-responsive element
TpWRKY42	675	681	Box 4	part of a conserved DNA module involved in light responsiveness
TpWRKY42	780	786	Box 4	part of a conserved DNA module involved in light responsiveness
TpWRKY42	1014	1020	Box 4	part of a conserved DNA module involved in light responsiveness
TpWRKY42	1775	1781	Box 4	part of a conserved DNA module involved in light responsiveness
TpWRKY42	1779	1785	Box 4	part of a conserved DNA module involved in light responsiveness
TpWRKY42	1986	1992	Box 4	part of a conserved DNA module involved in light responsiveness
TpWRKY42	812	821	G-box	cis-acting regulatory element involved in light responsiveness
TpWRKY42	814	820	G-box	cis-acting regulatory element involved in light responsiveness
TpWRKY42	1145	1151	GT1-motif	light responsive element
TpWRKY43	485	492	ABRE	cis-acting element involved in the abscisic acid responsiveness
TpWRKY43	591	596	CGTCA-motif	cis-acting regulatory element involved in the MeJA-responsiveness
TpWRKY43	655	660	CGTCA-motif	cis-acting regulatory element involved in the MeJA-responsiveness
TpWRKY43	1223	1230	TATC-box	cis-acting element involved in gibberellin-responsiveness
TpWRKY43	591	596	TGACG-motif	cis-acting regulatory element involved in the MeJA-responsiveness
TpWRKY43	655	660	TGACG-motif	cis-acting regulatory element involved in the MeJA-responsiveness
TpWRKY43	1864	1870	TGA-element	auxin-responsive element
TpWRKY43	772	778	ARE	cis-acting regulatory element essential for the anaerobic induction
TpWRKY43	778	784	ARE	cis-acting regulatory element essential for the anaerobic induction
TpWRKY43	1601	1607	ARE	cis-acting regulatory element essential for the anaerobic induction
TpWRKY43	127	133	LTR	cis-acting element involved in low-temperature responsiveness
TpWRKY43	531	537	MBS	MYB binding site involved in drought-inducibility
TpWRKY43	297	306	TC-rich repeats	cis-acting element involved in defense and stress responsiveness
TpWRKY43	1147	1155	AE-box	part of a module for light response
TpWRKY43	1557	1563	Box 4	part of a conserved DNA module involved in light responsiveness
TpWRKY43	1926	1932	Box 4	part of a conserved DNA module involved in light responsiveness
TpWRKY43	525	532	GATA-motif	part of a light responsive element
TpWRKY43	749	760	GATA-motif	part of a light responsive element
TpWRKY43	217	224	GT1-motif	light responsive element
TpWRKY43	1159	1165	GT1-motif	light responsive element
TpWRKY43	107	113	TCT-motif	part of a light responsive element
TpWRKY43	297	303	TCT-motif	part of a light responsive element
TpWRKY43	701	707	TCT-motif	part of a light responsive element
TpWRKY44	80	85	ABRE	cis-acting element involved in the abscisic acid responsiveness
TpWRKY44	544	549	ABRE	cis-acting element involved in the abscisic acid responsiveness
TpWRKY44	546	551	CGTCA-motif	cis-acting regulatory element involved in the MeJA-responsiveness
TpWRKY44	1575	1580	CGTCA-motif	cis-acting regulatory element involved in the MeJA-responsiveness
TpWRKY44	546	551	TGACG-motif	cis-acting regulatory element involved in the MeJA-responsiveness
TpWRKY44	1575	1580	TGACG-motif	cis-acting regulatory element involved in the MeJA-responsiveness
TpWRKY44	112	121	O2-site	cis-acting regulatory element involved in zein metabolism regulation
TpWRKY44	543	552	O2-site	cis-acting regulatory element involved in zein metabolism regulation
TpWRKY44	1585	1591	ARE	cis-acting regulatory element essential for the anaerobic induction
TpWRKY44	1592	1598	ARE	cis-acting regulatory element essential for the anaerobic induction
TpWRKY44	27	33	LTR	cis-acting element involved in low-temperature responsiveness
TpWRKY44	230	236	Box 4	part of a conserved DNA module involved in light responsiveness
TpWRKY44	551	557	Box 4	part of a conserved DNA module involved in light responsiveness
TpWRKY44	1597	1603	Box 4	part of a conserved DNA module involved in light responsiveness
TpWRKY44	1120	1128	GA-motif	part of a light responsive element
TpWRKY44	63	69	G-box	cis-acting regulatory element involved in light responsiveness
TpWRKY44	544	550	G-box	cis-acting regulatory element involved in light responsiveness
TpWRKY44	1820	1829	G-box	cis-acting regulatory element involved in light responsiveness
TpWRKY44	747	753	GT1-motif	light responsive element
TpWRKY45	919	924	ABRE	cis-acting element involved in the abscisic acid responsiveness
TpWRKY45	1540	1545	CGTCA-motif	cis-acting regulatory element involved in the MeJA-responsiveness
TpWRKY45	1636	1641	CGTCA-motif	cis-acting regulatory element involved in the MeJA-responsiveness
TpWRKY45	633	640	P-box	gibberellin-responsive element
TpWRKY45	1540	1545	TGACG-motif	cis-acting regulatory element involved in the MeJA-responsiveness
TpWRKY45	1636	1641	TGACG-motif	cis-acting regulatory element involved in the MeJA-responsiveness
TpWRKY45	1349	1358	circadian	cis-acting regulatory element involved in circadian control
TpWRKY45	1634	1643	O2-site	cis-acting regulatory element involved in zein metabolism regulation
TpWRKY45	1032	1038	ARE	cis-acting regulatory element essential for the anaerobic induction
TpWRKY45	279	288	TC-rich repeats	cis-acting element involved in defense and stress responsiveness
TpWRKY45	1601	1610	WUN-motif	wound-responsive element
TpWRKY45	560	566	Box 4	part of a conserved DNA module involved in light responsiveness
TpWRKY45	670	676	Box 4	part of a conserved DNA module involved in light responsiveness
TpWRKY45	1156	1162	Box 4	part of a conserved DNA module involved in light responsiveness
TpWRKY45	1736	1742	Box 4	part of a conserved DNA module involved in light responsiveness
TpWRKY45	446	454	GA-motif	part of a light responsive element
TpWRKY45	909	917	GA-motif	part of a light responsive element
TpWRKY45	871	881	GATA-motif	part of a light responsive element
TpWRKY45	918	924	G-box	cis-acting regulatory element involved in light responsiveness
TpWRKY45	769	776	GT1-motif	light responsive element
TpWRKY46	1780	1786	ABRE	cis-acting element involved in the abscisic acid responsiveness
TpWRKY46	1781	1786	ABRE	cis-acting element involved in the abscisic acid responsiveness
TpWRKY46	1232	1237	CGTCA-motif	cis-acting regulatory element involved in the MeJA-responsiveness
TpWRKY46	1398	1403	CGTCA-motif	cis-acting regulatory element involved in the MeJA-responsiveness
TpWRKY46	1423	1428	CGTCA-motif	cis-acting regulatory element involved in the MeJA-responsiveness
TpWRKY46	840	847	P-box	gibberellin-responsive element
TpWRKY46	1107	1114	P-box	gibberellin-responsive element
TpWRKY46	289	298	TCA-element	cis-acting element involved in salicylic acid responsiveness
TpWRKY46	1123	1132	TCA-element	cis-acting element involved in salicylic acid responsiveness
TpWRKY46	1232	1237	TGACG-motif	cis-acting regulatory element involved in the MeJA-responsiveness
TpWRKY46	1398	1403	TGACG-motif	cis-acting regulatory element involved in the MeJA-responsiveness
TpWRKY46	1423	1428	TGACG-motif	cis-acting regulatory element involved in the MeJA-responsiveness
TpWRKY46	1065	1071	CAT-box	cis-acting regulatory element related to meristem expression
TpWRKY46	14	22	RY-element	cis-acting regulatory element involved in seed-specific regulation
TpWRKY46	602	608	ARE	cis-acting regulatory element essential for the anaerobic induction
TpWRKY46	238	244	MBS	MYB binding site involved in drought-inducibility
TpWRKY46	691	697	MBS	MYB binding site involved in drought-inducibility
TpWRKY46	664	673	WUN-motif	wound-responsive element
TpWRKY46	1666	1672	Box 4	part of a conserved DNA module involved in light responsiveness
TpWRKY46	1780	1786	G-box	cis-acting regulatory element involved in light responsiveness
TpWRKY46	632	638	GT1-motif	light responsive element
TpWRKY46	1787	1793	TCT-motif	part of a light responsive element
TpWRKY47	1276	1285	TCA-element	cis-acting element involved in salicylic acid responsiveness
TpWRKY47	535	541	ARE	cis-acting regulatory element essential for the anaerobic induction
TpWRKY47	581	587	ARE	cis-acting regulatory element essential for the anaerobic induction
TpWRKY47	495	504	TC-rich repeats	cis-acting element involved in defense and stress responsiveness
TpWRKY47	453	461	WUN-motif	wound-responsive element
TpWRKY47	650	659	WUN-motif	wound-responsive element
TpWRKY47	981	990	WUN-motif	wound-responsive element
TpWRKY47	1659	1667	AE-box	part of a module for light response
TpWRKY47	349	355	Box 4	part of a conserved DNA module involved in light responsiveness
TpWRKY47	898	904	Box 4	part of a conserved DNA module involved in light responsiveness
TpWRKY47	902	908	Box 4	part of a conserved DNA module involved in light responsiveness
TpWRKY47	1074	1080	Box 4	part of a conserved DNA module involved in light responsiveness
TpWRKY47	1681	1687	Box 4	part of a conserved DNA module involved in light responsiveness
TpWRKY47	953	963	GATA-motif	part of a light responsive element
TpWRKY47	1034	1040	GT1-motif	light responsive element
TpWRKY47	1624	1630	TCT-motif	part of a light responsive element
TpWRKY47	1834	1840	TCT-motif	part of a light responsive element
TpWRKY48	949	954	ABRE	cis-acting element involved in the abscisic acid responsiveness
TpWRKY48	947	952	CGTCA-motif	cis-acting regulatory element involved in the MeJA-responsiveness
TpWRKY48	1627	1636	TCA-element	cis-acting element involved in salicylic acid responsiveness
TpWRKY48	947	952	TGACG-motif	cis-acting regulatory element involved in the MeJA-responsiveness
TpWRKY48	538	544	TGA-element	auxin-responsive element
TpWRKY48	807	816	circadian	cis-acting regulatory element involved in circadian control
TpWRKY48	945	954	O2-site	cis-acting regulatory element involved in zein metabolism regulation
TpWRKY48	1934	1942	RY-element	cis-acting regulatory element involved in seed-specific regulation
TpWRKY48	826	832	ARE	cis-acting regulatory element essential for the anaerobic induction
TpWRKY48	1080	1086	ARE	cis-acting regulatory element essential for the anaerobic induction
TpWRKY48	1461	1467	ARE	cis-acting regulatory element essential for the anaerobic induction
TpWRKY48	865	874	WUN-motif	wound-responsive element
TpWRKY48	147	153	Box 4	part of a conserved DNA module involved in light responsiveness
TpWRKY48	608	614	Box 4	part of a conserved DNA module involved in light responsiveness
TpWRKY48	655	661	Box 4	part of a conserved DNA module involved in light responsiveness
TpWRKY48	919	925	Box 4	part of a conserved DNA module involved in light responsiveness
TpWRKY48	1225	1231	Box 4	part of a conserved DNA module involved in light responsiveness
TpWRKY48	1412	1418	Box 4	part of a conserved DNA module involved in light responsiveness
TpWRKY48	948	954	G-box	cis-acting regulatory element involved in light responsiveness
TpWRKY49	1145	1150	ABRE	cis-acting element involved in the abscisic acid responsiveness
TpWRKY49	1242	1247	ABRE	cis-acting element involved in the abscisic acid responsiveness
TpWRKY49	1808	1813	ABRE	cis-acting element involved in the abscisic acid responsiveness
TpWRKY49	1831	1836	ABRE	cis-acting element involved in the abscisic acid responsiveness
TpWRKY49	155	160	CGTCA-motif	cis-acting regulatory element involved in the MeJA-responsiveness
TpWRKY49	225	230	CGTCA-motif	cis-acting regulatory element involved in the MeJA-responsiveness
TpWRKY49	492	497	CGTCA-motif	cis-acting regulatory element involved in the MeJA-responsiveness
TpWRKY49	660	665	CGTCA-motif	cis-acting regulatory element involved in the MeJA-responsiveness
TpWRKY49	1271	1276	CGTCA-motif	cis-acting regulatory element involved in the MeJA-responsiveness
TpWRKY49	155	160	TGACG-motif	cis-acting regulatory element involved in the MeJA-responsiveness
TpWRKY49	225	230	TGACG-motif	cis-acting regulatory element involved in the MeJA-responsiveness
TpWRKY49	492	497	TGACG-motif	cis-acting regulatory element involved in the MeJA-responsiveness
TpWRKY49	660	665	TGACG-motif	cis-acting regulatory element involved in the MeJA-responsiveness
TpWRKY49	1271	1276	TGACG-motif	cis-acting regulatory element involved in the MeJA-responsiveness
TpWRKY49	90	96	ARE	cis-acting regulatory element essential for the anaerobic induction
TpWRKY49	536	542	ARE	cis-acting regulatory element essential for the anaerobic induction
TpWRKY49	957	963	ARE	cis-acting regulatory element essential for the anaerobic induction
TpWRKY49	1907	1913	MBS	MYB binding site involved in drought-inducibility
TpWRKY49	410	419	WUN-motif	wound-responsive element
TpWRKY49	1627	1636	WUN-motif	wound-responsive element
TpWRKY49	1354	1360	Box 4	part of a conserved DNA module involved in light responsiveness
TpWRKY49	1437	1443	Box 4	part of a conserved DNA module involved in light responsiveness
TpWRKY49	1590	1596	Box 4	part of a conserved DNA module involved in light responsiveness
TpWRKY49	1145	1151	G-box	cis-acting regulatory element involved in light responsiveness
TpWRKY49	1242	1248	G-box	cis-acting regulatory element involved in light responsiveness
TpWRKY49	1808	1814	G-box	cis-acting regulatory element involved in light responsiveness
TpWRKY49	164	170	TCT-motif	part of a light responsive element
TpWRKY50	277	283	ABRE	cis-acting element involved in the abscisic acid responsiveness
TpWRKY50	278	283	ABRE	cis-acting element involved in the abscisic acid responsiveness
TpWRKY50	382	387	ABRE	cis-acting element involved in the abscisic acid responsiveness
TpWRKY50	610	615	ABRE	cis-acting element involved in the abscisic acid responsiveness
TpWRKY50	1230	1235	ABRE	cis-acting element involved in the abscisic acid responsiveness
TpWRKY50	1315	1320	ABRE	cis-acting element involved in the abscisic acid responsiveness
TpWRKY50	1232	1237	CGTCA-motif	cis-acting regulatory element involved in the MeJA-responsiveness
TpWRKY50	1247	1252	CGTCA-motif	cis-acting regulatory element involved in the MeJA-responsiveness
TpWRKY50	1701	1706	CGTCA-motif	cis-acting regulatory element involved in the MeJA-responsiveness
TpWRKY50	1921	1926	CGTCA-motif	cis-acting regulatory element involved in the MeJA-responsiveness
TpWRKY50	1948	1953	CGTCA-motif	cis-acting regulatory element involved in the MeJA-responsiveness
TpWRKY50	1232	1237	TGACG-motif	cis-acting regulatory element involved in the MeJA-responsiveness
TpWRKY50	1247	1252	TGACG-motif	cis-acting regulatory element involved in the MeJA-responsiveness
TpWRKY50	1701	1706	TGACG-motif	cis-acting regulatory element involved in the MeJA-responsiveness
TpWRKY50	1921	1926	TGACG-motif	cis-acting regulatory element involved in the MeJA-responsiveness
TpWRKY50	1948	1953	TGACG-motif	cis-acting regulatory element involved in the MeJA-responsiveness
TpWRKY50	420	426	TGA-element	auxin-responsive element
TpWRKY50	1397	1403	TGA-element	auxin-responsive element
TpWRKY50	1193	1199	CAT-box	cis-acting regulatory element related to meristem expression
TpWRKY50	857	864	GCN4_motif	cis-regulatory element involved in endosperm expression
TpWRKY50	402	410.5	HD-Zip 1	element involved in differentiation of the palisade mesophyll cells
TpWRKY50	941	950	O2-site	cis-acting regulatory element involved in zein metabolism regulation
TpWRKY50	1229	1238	O2-site	cis-acting regulatory element involved in zein metabolism regulation
TpWRKY50	744	750	ARE	cis-acting regulatory element essential for the anaerobic induction
TpWRKY50	1483	1489	MBS	MYB binding site involved in drought-inducibility
TpWRKY50	587	596	TC-rich repeats	cis-acting element involved in defense and stress responsiveness
TpWRKY50	395	401	Box 4	part of a conserved DNA module involved in light responsiveness
TpWRKY50	841	847	Box 4	part of a conserved DNA module involved in light responsiveness
TpWRKY50	1105	1111	Box 4	part of a conserved DNA module involved in light responsiveness
TpWRKY50	787	797	GATA-motif	part of a light responsive element
TpWRKY50	277	283	G-box	cis-acting regulatory element involved in light responsiveness
TpWRKY50	381	387	G-box	cis-acting regulatory element involved in light responsiveness
TpWRKY50	1230	1236	G-box	cis-acting regulatory element involved in light responsiveness
TpWRKY51	1618	1623	CGTCA-motif	cis-acting regulatory element involved in the MeJA-responsiveness
TpWRKY51	1618	1623	TGACG-motif	cis-acting regulatory element involved in the MeJA-responsiveness
TpWRKY51	116	122	ARE	cis-acting regulatory element essential for the anaerobic induction
TpWRKY51	310	316	ARE	cis-acting regulatory element essential for the anaerobic induction
TpWRKY51	55	63	AE-box	part of a module for light response
TpWRKY51	1526	1534	AE-box	part of a module for light response
TpWRKY51	756	762	Box 4	part of a conserved DNA module involved in light responsiveness
TpWRKY51	1254	1260	Box 4	part of a conserved DNA module involved in light responsiveness
TpWRKY51	1603	1609	Box 4	part of a conserved DNA module involved in light responsiveness
TpWRKY51	1612	1618	Box 4	part of a conserved DNA module involved in light responsiveness
TpWRKY51	274	280	G-box	cis-acting regulatory element involved in light responsiveness
TpWRKY51	887	893	GT1-motif	light responsive element
TpWRKY51	1334	1340	TCT-motif	part of a light responsive element
TpWRKY51	1811	1817	TCT-motif	part of a light responsive element
TpWRKY52	481	488	ABRE	cis-acting element involved in the abscisic acid responsiveness
TpWRKY52	1341	1348	ABRE	cis-acting element involved in the abscisic acid responsiveness
TpWRKY52	1826	1831	ABRE	cis-acting element involved in the abscisic acid responsiveness
TpWRKY52	1405	1410	CGTCA-motif	cis-acting regulatory element involved in the MeJA-responsiveness
TpWRKY52	1896	1901	CGTCA-motif	cis-acting regulatory element involved in the MeJA-responsiveness
TpWRKY52	1088	1097	TCA-element	cis-acting element involved in salicylic acid responsiveness
TpWRKY52	1405	1410	TGACG-motif	cis-acting regulatory element involved in the MeJA-responsiveness
TpWRKY52	1896	1901	TGACG-motif	cis-acting regulatory element involved in the MeJA-responsiveness
TpWRKY52	1073	1079	TGA-element	auxin-responsive element
TpWRKY52	1079	1085	TGA-element	auxin-responsive element
TpWRKY52	1717	1724	GCN4_motif	cis-regulatory element involved in endosperm expression
TpWRKY52	284	290	ARE	cis-acting regulatory element essential for the anaerobic induction
TpWRKY52	634	640	ARE	cis-acting regulatory element essential for the anaerobic induction
TpWRKY52	796	802	ARE	cis-acting regulatory element essential for the anaerobic induction
TpWRKY52	1318	1327	TC-rich repeats	cis-acting element involved in defense and stress responsiveness
TpWRKY52	528	534	Box 4	part of a conserved DNA module involved in light responsiveness
TpWRKY52	690	696	Box 4	part of a conserved DNA module involved in light responsiveness
TpWRKY52	885	891	Box 4	part of a conserved DNA module involved in light responsiveness
TpWRKY52	1381	1387	Box 4	part of a conserved DNA module involved in light responsiveness
TpWRKY52	1186	1193	GATA-motif	part of a light responsive element
TpWRKY52	1825	1831	G-box	cis-acting regulatory element involved in light responsiveness
TpWRKY52	365	371	TCT-motif	part of a light responsive element
TpWRKY52	1906	1912	TCT-motif	part of a light responsive element
TpWRKY53	109	114	CGTCA-motif	cis-acting regulatory element involved in the MeJA-responsiveness
TpWRKY53	786	793	P-box	gibberellin-responsive element
TpWRKY53	1601	1608	P-box	gibberellin-responsive element
TpWRKY53	1806	1813	TATC-box	cis-acting element involved in gibberellin-responsiveness
TpWRKY53	1904	1913	TCA-element	cis-acting element involved in salicylic acid responsiveness
TpWRKY53	109	114	TGACG-motif	cis-acting regulatory element involved in the MeJA-responsiveness
TpWRKY53	1798	1804	CAT-box	cis-acting regulatory element related to meristem expression
TpWRKY53	1682	1691	O2-site	cis-acting regulatory element involved in zein metabolism regulation
TpWRKY53	480	486	ARE	cis-acting regulatory element essential for the anaerobic induction
TpWRKY53	888	894	ARE	cis-acting regulatory element essential for the anaerobic induction
TpWRKY53	1729	1735	ARE	cis-acting regulatory element essential for the anaerobic induction
TpWRKY53	1511	1517	MBS	MYB binding site involved in drought-inducibility
TpWRKY53	1188	1196	AE-box	part of a module for light response
TpWRKY53	1037	1043	Box 4	part of a conserved DNA module involved in light responsiveness
TpWRKY53	1647	1653	G-box	cis-acting regulatory element involved in light responsiveness
TpWRKY53	1411	1417	GT1-motif	light responsive element
TpWRKY53	1493	1499	GT1-motif	light responsive element
TpWRKY54	942	949	ABRE	cis-acting element involved in the abscisic acid responsiveness
TpWRKY54	1342	1351	ABRE	cis-acting element involved in the abscisic acid responsiveness
TpWRKY54	1344	1350	ABRE	cis-acting element involved in the abscisic acid responsiveness
TpWRKY54	1345	1350	ABRE	cis-acting element involved in the abscisic acid responsiveness
TpWRKY54	1589	1594	ABRE	cis-acting element involved in the abscisic acid responsiveness
TpWRKY54	455	460	CGTCA-motif	cis-acting regulatory element involved in the MeJA-responsiveness
TpWRKY54	938	943	CGTCA-motif	cis-acting regulatory element involved in the MeJA-responsiveness
TpWRKY54	1591	1596	CGTCA-motif	cis-acting regulatory element involved in the MeJA-responsiveness
TpWRKY54	1697	1702	CGTCA-motif	cis-acting regulatory element involved in the MeJA-responsiveness
TpWRKY54	1226	1239	P-box	gibberellin-responsive element and part of a light responsive element
TpWRKY54	455	460	TGACG-motif	cis-acting regulatory element involved in the MeJA-responsiveness
TpWRKY54	938	943	TGACG-motif	cis-acting regulatory element involved in the MeJA-responsiveness
TpWRKY54	1591	1596	TGACG-motif	cis-acting regulatory element involved in the MeJA-responsiveness
TpWRKY54	1697	1702	TGACG-motif	cis-acting regulatory element involved in the MeJA-responsiveness
TpWRKY54	1281	1287	TGA-element	auxin-responsive element
TpWRKY54	1352	1358	TGA-element	auxin-responsive element
TpWRKY54	1597	1603	TGA-element	auxin-responsive element
TpWRKY54	1603	1609	TGA-element	auxin-responsive element
TpWRKY54	1812	1818	A-box	cis-acting regulatory element
TpWRKY54	166	173	GCN4_motif	cis-regulatory element involved in endosperm expression
TpWRKY54	970	977	GCN4_motif	cis-regulatory element involved in endosperm expression
TpWRKY54	412	421	O2-site	cis-acting regulatory element involved in zein metabolism regulation
TpWRKY54	1981	1987	ARE	cis-acting regulatory element essential for the anaerobic induction
TpWRKY54	1556	1565	TC-rich repeats	cis-acting element involved in defense and stress responsiveness
TpWRKY54	316	325	WUN-motif	wound-responsive element
TpWRKY54	429	437	AE-box	part of a module for light response
TpWRKY54	752	760	AE-box	part of a module for light response
TpWRKY54	354	360	Box 4	part of a conserved DNA module involved in light responsiveness
TpWRKY54	805	811	Box 4	part of a conserved DNA module involved in light responsiveness
TpWRKY54	1756	1762	Box 4	part of a conserved DNA module involved in light responsiveness
TpWRKY54	1804	1810	Box 4	part of a conserved DNA module involved in light responsiveness
TpWRKY54	303	310	GATA-motif	part of a light responsive element
TpWRKY54	1341	1352	G-box	cis-acting regulatory element involved in light responsiveness
TpWRKY54	1343	1352	G-box	cis-acting regulatory element involved in light responsiveness
TpWRKY54	1344	1350	G-box	cis-acting regulatory element involved in light responsiveness
TpWRKY54	1589	1595	G-box	cis-acting regulatory element involved in light responsiveness
TpWRKY54	728	734	GT1-motif	light responsive element
TpWRKY54	853	859	GT1-motif	light responsive element
TpWRKY54	1790	1797	GT1-motif	light responsive element
TpWRKY54	1560	1566	TCT-motif	part of a light responsive element
TpWRKY55	365	370	ABRE	cis-acting element involved in the abscisic acid responsiveness
TpWRKY55	750	758	ABRE	cis-acting element involved in the abscisic acid responsiveness
TpWRKY55	751	756	ABRE	cis-acting element involved in the abscisic acid responsiveness
TpWRKY55	1394	1399	ABRE	cis-acting element involved in the abscisic acid responsiveness
TpWRKY55	1460	1465	ABRE	cis-acting element involved in the abscisic acid responsiveness
TpWRKY55	1494	1499	CGTCA-motif	cis-acting regulatory element involved in the MeJA-responsiveness
TpWRKY55	1494	1499	TGACG-motif	cis-acting regulatory element involved in the MeJA-responsiveness
TpWRKY55	109	115	ARE	cis-acting regulatory element essential for the anaerobic induction
TpWRKY55	1292	1298	ARE	cis-acting regulatory element essential for the anaerobic induction
TpWRKY55	930	936	Box 4	part of a conserved DNA module involved in light responsiveness
TpWRKY55	1094	1100	Box 4	part of a conserved DNA module involved in light responsiveness
TpWRKY55	1252	1258	Box 4	part of a conserved DNA module involved in light responsiveness
TpWRKY55	1321	1327	Box 4	part of a conserved DNA module involved in light responsiveness
TpWRKY55	1686	1692	Box 4	part of a conserved DNA module involved in light responsiveness
TpWRKY55	1829	1839	GATA-motif	part of a light responsive element
TpWRKY55	750	756	G-box	cis-acting regulatory element involved in light responsiveness
TpWRKY55	1394	1400	G-box	cis-acting regulatory element involved in light responsiveness
TpWRKY55	1459	1465	G-box	cis-acting regulatory element involved in light responsiveness
TpWRKY55	320	327	GT1-motif	light responsive element
TpWRKY55	543	549	TCT-motif	part of a light responsive element
TpWRKY56	548	555	ABRE	cis-acting element involved in the abscisic acid responsiveness
TpWRKY56	584	589	ABRE	cis-acting element involved in the abscisic acid responsiveness
TpWRKY56	1890	1897	P-box	gibberellin-responsive element
TpWRKY56	114	120	LTR	cis-acting element involved in low-temperature responsiveness
TpWRKY56	1836	1845	WUN-motif	wound-responsive element
TpWRKY56	92	98	Box 4	part of a conserved DNA module involved in light responsiveness
TpWRKY56	180	186	Box 4	part of a conserved DNA module involved in light responsiveness
TpWRKY56	754	760	Box 4	part of a conserved DNA module involved in light responsiveness
TpWRKY56	1154	1160	Box 4	part of a conserved DNA module involved in light responsiveness
TpWRKY56	1685	1691	Box 4	part of a conserved DNA module involved in light responsiveness
TpWRKY56	1976	1982	Box 4	part of a conserved DNA module involved in light responsiveness
TpWRKY56	1845	1854	G-box	cis-acting regulatory element involved in light responsiveness
TpWRKY56	16	22	TCT-motif	part of a light responsive element
TpWRKY56	873	879	TCT-motif	part of a light responsive element
TpWRKY56	1272	1278	TCT-motif	part of a light responsive element
TpWRKY57	1679	1684	ABRE	cis-acting element involved in the abscisic acid responsiveness
TpWRKY57	895	900	CGTCA-motif	cis-acting regulatory element involved in the MeJA-responsiveness
TpWRKY57	1681	1686	CGTCA-motif	cis-acting regulatory element involved in the MeJA-responsiveness
TpWRKY57	1007	1014	P-box	gibberellin-responsive element
TpWRKY57	1380	1387	P-box	gibberellin-responsive element
TpWRKY57	1210	1219	TCA-element	cis-acting element involved in salicylic acid responsiveness
TpWRKY57	895	900	TGACG-motif	cis-acting regulatory element involved in the MeJA-responsiveness
TpWRKY57	1681	1686	TGACG-motif	cis-acting regulatory element involved in the MeJA-responsiveness
TpWRKY57	421	427	TGA-element	auxin-responsive element
TpWRKY57	500	509	O2-site	cis-acting regulatory element involved in zein metabolism regulation
TpWRKY57	186	192	ARE	cis-acting regulatory element essential for the anaerobic induction
TpWRKY57	1430	1436	ARE	cis-acting regulatory element essential for the anaerobic induction
TpWRKY57	189	195	LTR	cis-acting element involved in low-temperature responsiveness
TpWRKY57	1767	1773	LTR	cis-acting element involved in low-temperature responsiveness
TpWRKY57	864	873	TC-rich repeats	cis-acting element involved in defense and stress responsiveness
TpWRKY57	1546	1555	WUN-motif	wound-responsive element
TpWRKY57	785	791	Box 4	part of a conserved DNA module involved in light responsiveness
TpWRKY57	795	801	Box 4	part of a conserved DNA module involved in light responsiveness
TpWRKY57	1458	1464	Box 4	part of a conserved DNA module involved in light responsiveness
TpWRKY57	1796	1802	Box 4	part of a conserved DNA module involved in light responsiveness
TpWRKY57	1836	1842	Box 4	part of a conserved DNA module involved in light responsiveness
TpWRKY57	271	279	GA-motif	part of a light responsive element
TpWRKY57	1354	1361	GATA-motif	part of a light responsive element
TpWRKY57	1679	1685	G-box	cis-acting regulatory element involved in light responsiveness
TpWRKY57	742	748	GT1-motif	light responsive element
TpWRKY57	1725	1732	GT1-motif	light responsive element
TpWRKY57	1726	1732	GT1-motif	light responsive element
TpWRKY58	745	751	ABRE	cis-acting element involved in the abscisic acid responsiveness
TpWRKY58	746	751	ABRE	cis-acting element involved in the abscisic acid responsiveness
TpWRKY58	1010	1015	ABRE	cis-acting element involved in the abscisic acid responsiveness
TpWRKY58	1075	1080	CGTCA-motif	cis-acting regulatory element involved in the MeJA-responsiveness
TpWRKY58	1075	1080	TGACG-motif	cis-acting regulatory element involved in the MeJA-responsiveness
TpWRKY58	68	74	ARE	cis-acting regulatory element essential for the anaerobic induction
TpWRKY58	1062	1068	ARE	cis-acting regulatory element essential for the anaerobic induction
TpWRKY58	208	214	LTR	cis-acting element involved in low-temperature responsiveness
TpWRKY58	1562	1571	TC-rich repeats	cis-acting element involved in defense and stress responsiveness
TpWRKY58	103	111	WUN-motif	wound-responsive element
TpWRKY58	524	532	AE-box	part of a module for light response
TpWRKY58	277	283	Box 4	part of a conserved DNA module involved in light responsiveness
TpWRKY58	610	616	Box 4	part of a conserved DNA module involved in light responsiveness
TpWRKY58	1166	1172	Box 4	part of a conserved DNA module involved in light responsiveness
TpWRKY58	1254	1260	Box 4	part of a conserved DNA module involved in light responsiveness
TpWRKY58	1287	1293	Box 4	part of a conserved DNA module involved in light responsiveness
TpWRKY58	1322	1328	Box 4	part of a conserved DNA module involved in light responsiveness
TpWRKY58	1478	1484	Box 4	part of a conserved DNA module involved in light responsiveness
TpWRKY58	744	753	G-box	cis-acting regulatory element involved in light responsiveness
TpWRKY58	745	751	G-box	cis-acting regulatory element involved in light responsiveness
TpWRKY58	1009	1015	G-box	cis-acting regulatory element involved in light responsiveness
TpWRKY58	739	746	GT1-motif	light responsive element
TpWRKY58	740	746	GT1-motif	light responsive element
TpWRKY58	1334	1340	TCT-motif	part of a light responsive element
TpWRKY59	151	156	ABRE	cis-acting element involved in the abscisic acid responsiveness
TpWRKY59	1825	1830	CGTCA-motif	cis-acting regulatory element involved in the MeJA-responsiveness
TpWRKY59	1098	1107	TCA-element	cis-acting element involved in salicylic acid responsiveness
TpWRKY59	1294	1303	TCA-element	cis-acting element involved in salicylic acid responsiveness
TpWRKY59	1825	1830	TGACG-motif	cis-acting regulatory element involved in the MeJA-responsiveness
TpWRKY59	1184	1193	O2-site	cis-acting regulatory element involved in zein metabolism regulation
TpWRKY59	1603	1612	O2-site	cis-acting regulatory element involved in zein metabolism regulation
TpWRKY59	539	547	RY-element	cis-acting regulatory element involved in seed-specific regulation
TpWRKY59	1497	1503	ARE	cis-acting regulatory element essential for the anaerobic induction
TpWRKY59	1546	1552	ARE	cis-acting regulatory element essential for the anaerobic induction
TpWRKY59	1597	1603	ARE	cis-acting regulatory element essential for the anaerobic induction
TpWRKY59	230	236	MBS	MYB binding site involved in drought-inducibility
TpWRKY59	1319	1325	MBS	MYB binding site involved in drought-inducibility
TpWRKY59	1329	1335	MBS	MYB binding site involved in drought-inducibility
TpWRKY59	1419	1425	MBS	MYB binding site involved in drought-inducibility
TpWRKY59	1685	1691	MBS	MYB binding site involved in drought-inducibility
TpWRKY59	601	610	TC-rich repeats	cis-acting element involved in defense and stress responsiveness
TpWRKY59	93	102	WUN-motif	wound-responsive element
TpWRKY59	822	831	WUN-motif	wound-responsive element
TpWRKY59	1116	1122	Box 4	part of a conserved DNA module involved in light responsiveness
TpWRKY59	325	333	GA-motif	part of a light responsive element
TpWRKY59	740	747	GATA-motif	part of a light responsive element
TpWRKY59	747	753	GT1-motif	light responsive element
TpWRKY59	1152	1158	TCT-motif	part of a light responsive element
