# Supplementary material for: Genome-wide identification and expression analysis of WRKY gene family members in red clover (Trifolium pratense L.)
Source: Front Plant Sci. 2023 Dec 7;14:1289507. doi: 10.3389/fpls.2023.1289507 (PMC10733489; doi:10.3389/fpls.2023.1289507)
Supplement: Supplementary file 8 [file Table_6.xlsx]

## Sheet: Sheet1
Table S6. The Ka/Ks calculation of the duplicated WRKY gene pairs in T.pratense
Duplicated pairs	Method	Ka	Ks	Ka/Ks	Purifying selection
TpWRKY7 - TpWRKY12	YN	0.155496	1.94472	0.079958	Yes
TpWRKY9 - TpWRKY48	YN	0.441815	2.35764	0.187397	Yes
TpWRKY4 - TpWRKY47	YN	0.280058	1.08733	0.257564	Yes
TpWRKY5 - TpWRKY50	YN	0.308657	1.57768	0.19564	Yes
TpWRKY18 - TpWRKY52	YN	0.304267	2.08914	0.145642	Yes
TpWRKY27 - TpWRKY46	YN	0.437684	2.24819	0.194683	Yes
TpWRKY36 - TpWRKY41	YN	0.298584	2.39307	0.12477	Yes
TpWRKY35 - TpWRKY58	YN	0.458692	1.5599	0.294052	Yes
