# Supplementary material for: Genome-wide identification and expression analysis of WRKY gene family members in red clover (Trifolium pratense L.)
Source: Front Plant Sci. 2023 Dec 7;14:1289507. doi: 10.3389/fpls.2023.1289507 (PMC10733489; doi:10.3389/fpls.2023.1289507)
Supplement: Supplementary file 9 [file Table_7.xlsx]

## Sheet: Sheet1
Table S7. TPM values of TpWRKYs transcriptome sequencing
name	rename	flower1	flower2	flower3	leaf1	leaf2	leaf3	root1	root2	root3	stem1	stem2	stem3
Tp57577_TGAC_v2_mRNA5055	TpWRKY1	0.231	0.176	0.32	0.284	0.114	0.421	20.822	17.676	18.773	1.109	2.12	5.183
Tp57577_TGAC_v2_mRNA19239	TpWRKY2	5.143	2.525	3.624	0	0	0.109	0.028	0	0	0.064	0	0
Tp57577_TGAC_v2_mRNA1983	TpWRKY3	18.787	20.734	19.347	19.671	31.186	24.534	39.006	30.143	37.29	24.543	23.914	24.361
Tp57577_TGAC_v2_mRNA40223	TpWRKY4	0.206	0.197	0.179	0.106	2.622	1.044	3.697	2.504	4.613	1.101	6.287	10.384
Tp57577_TGAC_v2_mRNA40165	TpWRKY5	1.869	1.167	1.994	0	0.354	0	0.688	0.257	0.056	0.832	1.135	1.782
Tp57577_TGAC_v2_mRNA40216	TpWRKY6	15.173	16.88	15.171	0	0	0	1.353	0.638	0.421	0.159	0.064	0.074
Tp57577_TGAC_v2_mRNA15064	TpWRKY7	27.628	25.692	26.282	30.086	71.183	58.964	80.299	63.538	92.925	57.307	55.372	65.989
Tp57577_TGAC_v2_mRNA38141	TpWRKY8	167.85	156.865	172.163	7.035	0.177	1.478	1.163	0.502	0.594	8.564	6.399	3.794
Tp57577_TGAC_v2_mRNA12366	TpWRKY9	50.408	48.651	56.868	10.526	19.711	21.491	127.443	125.682	144.997	36.908	31.16	46.339
Tp57577_TGAC_v2_mRNA36942	TpWRKY10	12.622	14.679	12.158	33.008	36.011	29.638	48.925	35.968	54.557	53.178	45.426	45.351
Tp57577_TGAC_v2_mRNA9478	TpWRKY11	1.937	2.042	1.13	1.302	0.247	0.44	1.226	1.099	1.365	1.161	0.792	0.663
Tp57577_TGAC_v2_mRNA27779	TpWRKY12	0.551	0.058	0.319	3.893	1.659	2.047	7.13	6.785	7.264	6.708	3.693	4.958
Tp57577_TGAC_v2_mRNA17911	TpWRKY13	0.284	0.543	0	0	0	0.058	0.544	0.447	1.161	0.101	0	0.141
Tp57577_TGAC_v2_mRNA31725	TpWRKY14	0	0	0.017	0	0	0	0	0.014	0.03	0	0	0
Tp57577_TGAC_v2_mRNA25276	TpWRKY15	1.005	1.441	1.066	1.891	0	0.679	0.178	0.2	0.132	0.597	0.04	0.646
Tp57577_TGAC_v2_mRNA25315	TpWRKY16	13.063	13.712	11.329	0.837	1.9	1.931	11.29	22.041	12.459	2.182	2.003	2.924
Tp57577_TGAC_v2_mRNA12936	TpWRKY17	0	0.123	0.223	1.847	9.031	14.206	6.822	4.184	5.76	2.979	3.555	7.333
Tp57577_TGAC_v2_mRNA38291	TpWRKY18	1.047	0.964	1.2	0.192	1.106	1.251	3.729	2.54	3.085	0.833	0.564	1.761
Tp57577_TGAC_v2_mRNA5606	TpWRKY19	46.328	49.58	47.284	40.185	58.061	66.219	106.053	99.142	104.612	82.444	61.448	82.729
Tp57577_TGAC_v2_mRNA35174	TpWRKY20	2.524	3.555	3.414	2.238	14.797	12.012	22.938	14.045	18.393	7.548	4.824	11.422
Tp57577_TGAC_v2_mRNA24241	TpWRKY21	0.652	0.332	0.942	2.361	2.391	2.729	2.911	3.386	2.731	1.625	2.464	1.58
Tp57577_TGAC_v2_mRNA13325	TpWRKY22	3.22	2.962	4.344	0	1.274	1.934	1.237	0.682	0.375	0	0.086	0
Tp57577_TGAC_v2_mRNA13259	TpWRKY23	0.058	0	0	0.18	0.625	0.415	5.74	3.263	3.724	0.365	0.336	0.29
Tp57577_TGAC_v2_mRNA2215	TpWRKY24	22.656	24.064	22.839	0.065	0.886	0.965	3.949	4.039	5.636	5.201	3.965	2.465
Tp57577_TGAC_v2_mRNA2288	TpWRKY25	0	0	0	0	0.136	0	2.183	0.83	1.303	0.222	0.357	0.48
Tp57577_TGAC_v2_mRNA3538	TpWRKY26	1.027	2.273	1.594	5.602	16.924	18.306	28.17	25.91	43.9	13.393	60.66	52.47
Tp57577_TGAC_v2_mRNA7048	TpWRKY27	12.893	2.443	6.515	21.367	4.114	9.126	34.13	19.279	26.755	4.035	4.247	6.649
Tp57577_TGAC_v2_mRNA1720	TpWRKY28	0.758	0.483	0.329	1.166	0	0.64	2.117	0.542	0.993	4.052	1.452	2.297
Tp57577_TGAC_v2_mRNA24536	TpWRKY29	0	0	0	0	1.465	1.355	1.067	0.39	1.44	1.941	1.423	2.415
Tp57577_TGAC_v2_mRNA17274	TpWRKY30	0.322	0.062	0	0.397	0.318	0.392	0.051	0.092	0.152	0.057	0.046	0.266
Tp57577_TGAC_v2_mRNA17267	TpWRKY31	37.283	23.674	27.185	14.042	12.373	12.122	16.037	13.651	14.72	12.356	11.738	12.917
Tp57577_TGAC_v2_mRNA12943	TpWRKY32	0.409	0.558	0.709	0.958	1.582	1.065	4.471	3.548	5.688	0.78	1.258	1.061
Tp57577_TGAC_v2_mRNA27971	TpWRKY33	0	0.11	0	0.177	0.425	0.466	0.459	0.206	0.361	0.307	0.041	0.475
Tp57577_TGAC_v2_mRNA26273	TpWRKY34	2.603	1.243	2.405	0.457	1.181	0.798	1.421	1.151	1.346	0.976	0.516	1.104
Tp57577_TGAC_v2_mRNA4787	TpWRKY35	0	0	0.036	0.043	0	0	0	0.03	0	0	0.06	0.034
Tp57577_TGAC_v2_mRNA39985	TpWRKY36	1.899	2.367	1.738	0.811	3.076	1.817	53.009	39.259	44.056	2.349	3.371	4.751
Tp57577_TGAC_v2_mRNA5448	TpWRKY37	0.091	0.087	0.237	0.327	1.199	0.878	2.474	2.153	2.509	0.366	0.721	1.093
Tp57577_TGAC_v2_mRNA29242	TpWRKY38	0.63	0.361	0.492	1.681	1.553	1.278	5.833	3.741	5.3	1.46	1.494	1.354
Tp57577_TGAC_v2_mRNA29698	TpWRKY39	0.292	0.465	0.338	0.399	0	0.049	8.001	6.545	5.012	2.602	1.189	0
Tp57577_TGAC_v2_mRNA4932	TpWRKY40	0.162	0.155	0	0.665	1.242	3.558	1.422	0.811	1.401	0.096	1.125	2.901
Tp57577_TGAC_v2_mRNA4230	TpWRKY41	4.475	4.094	4.919	0.646	1.45	0.83	9.654	8.969	11.491	8.984	6.11	9.585
Tp57577_TGAC_v2_mRNA4233	TpWRKY42	1.28	1.063	1.254	3.253	12.75	9.078	9.72	5.451	8.57	5.898	6.632	8.599
Tp57577_TGAC_v2_mRNA1109	TpWRKY43	0	0	0	0.097	0	0	0	0	0	0.042	0	0
Tp57577_TGAC_v2_mRNA19311	TpWRKY44	14.063	18.185	14.197	4.438	23.103	17.103	54.569	43.192	55.882	8.77	30.686	36.12
Tp57577_TGAC_v2_mRNA34602	TpWRKY45	31.599	32.175	33.087	55.996	59.823	62.531	29.327	27.991	30.387	43.777	39.522	48.329
Tp57577_TGAC_v2_mRNA4617	TpWRKY46	9.963	10.678	9.544	5.525	53.148	29.178	134.103	90.718	127.782	15.585	12.022	23.123
Tp57577_TGAC_v2_mRNA3684	TpWRKY47	0.95	0.544	0.577	0.584	2.574	2.214	6.289	3.871	6.344	1.692	10.231	18.525
Tp57577_TGAC_v2_mRNA12733	TpWRKY48	0.273	0.392	1.067	0	0	0.139	2.618	0.293	1.827	0.609	0.589	0
Tp57577_TGAC_v2_mRNA34848	TpWRKY49	0.475	0.624	0.541	1.798	10.957	7.799	7.276	6.777	6.818	2.964	5.846	10.092
Tp57577_TGAC_v2_mRNA1887	TpWRKY50	0.789	0.754	0.978	0.694	0.417	1.315	10.617	13.025	9.572	1.457	0.243	1.398
Tp57577_TGAC_v2_mRNA13476	TpWRKY51	0.368	0	0.106	0	0	0	0.098	0	0.289	0	0	0
Tp57577_TGAC_v2_mRNA13487	TpWRKY52	0.257	0.702	0.829	7.01	38.635	33.145	65.956	50.847	63.963	6.875	13.352	18.373
Tp57577_TGAC_v2_mRNA13483	TpWRKY53	0	0	0	0	0	0	0	0	0	0	0	0
Tp57577_TGAC_v2_mRNA13587	TpWRKY54	0	0	0	0	0	0	0	0	0	0	0	0
Tp57577_TGAC_v2_mRNA13497	TpWRKY55	0	0	0	0	0	0	0	0	0	0	0	0
Tp57577_TGAC_v2_mRNA19821	TpWRKY56	25.237	29.249	22.865	11.004	9.705	7.088	26.924	18.389	32.258	5.34	5.085	9.657
Tp57577_TGAC_v2_mRNA20673	TpWRKY57	12.949	10.887	11.333	17.995	32.401	28.124	78.692	53.941	72.972	22.648	18.985	29.641
Tp57577_TGAC_v2_mRNA4368	TpWRKY58	0.112	0.429	0.26	0.038	0.092	0.19	4.393	2.33	2.738	0.801	0.78	0.248
Tp57577_TGAC_v2_mRNA24628	TpWRKY59	0.089	0.426	0.155	0.137	0.183	0.181	9.261	5.077	6.211	0.159	0.353	0.185
